# Supplementary material for: A reduced SNP panel to trace gene flow across southern European wolf populations and detect hybridization with other Canis taxa
Source: Sci Rep. 2022 Mar 9;12:4195. doi: 10.1038/s41598-022-08132-0 (PMC8907317; doi:10.1038/s41598-022-08132-0)
Supplement: Supplementary file 7 — Supplementary Information 7. [file 41598_2022_8132_MOESM7_ESM.xlsx]

## Sheet: Table S1
Table S1. List of the nine SNPs associated with the three phenotypic traits linked with wolf x dog hybridization: black-coloured coat, white-coloured nails, and the presence of dewclaws (spurs). Chromosome (Chr), CanFam2 and CanFam3 positions are reported. One SNP for each trait (highlighted in bold font) was included in the final panel and the mutant alleles are underlined.
Phenotypic trait	Chr	Position CanFam2	Position CanFam3	SNP ID	Wild type and mutant allele
Black coat	16	60391793	57455519	BICF2S23530905	(A/G)
Black coat	16	61370693	58434231	BICF2P738928	(A/G)
Black coat	16	61718721	58782326	BICF2P750165	(A/G)
White nails	11	24498328	21491854	BICF2G630296551	(A/G)
White nails	11	27397738	24385951	BICF2G630297998	(A/C)
White nails	11	35263745	32238157	G669f13S175	(A/C)
Dew-claw	20	27360052	24363605	TIGRP2P273363_rs9080310	(A/G)
Dew-claw	20	31224886	28229752	BICF2P744811	(A/T)
Dew-claw	20	37232759	34235784	BICF2P1297167	(A/G)

## Sheet: Table S2
Table S2. Simulated first-generation hybrids and backcrosses with wild parental populations created in HYBRIDLAB 1.01 to evaluate the discriminatory power of the selected 192 SNP loci. Simulated individuals were created separately for Iberian (IB), Dinaric (DIN) and Italian (IT) wolves to account for population structure, with wolves from each region denoted as WIB, WDIN, and WIT, respectively. O…
Geographic Region	Canid groups crossed	Crosses simulated
Italy	W-D	10 F1 = D x WIT
		10 BC1(WIT) = F1 (D x WIT) x WIT
	W-J	10 F1 = J x WIT
		10 BC1 (WIT) = F1 (J x WIT) x WIT
		10 BC1 (J) = F1 (J x WIT) x J
	W-W	10 F1 = WIT x WDIN
		10 BC1 (WIT) = F1 (WIT x WDIN) x WIT
		10 BC1 (WDIN) = F1 (WIT x WDIN) x WDIN
		10 F1 = WIT x WIB
		10 BC1 (WIT) = F1 (WIT x WIB) x WIT
		10 BC1 (WIB) = F1 (WIT x WIB) x WIB
Dinaric	W-D	10 F1 = D x WDIN
		10 BC1(WDIN) = F1 (D x WDIN) x WDIN
	W-J	10 F1 = J x WDIN
		10 BC1 (WDIN) = F1 (J x WDIN) x WDIN
		10 BC1 (J) = F1 (J x WDIN) x J
	W-W	10 F1 = WDIN x WIB
		10 BC1 (WDIN) = F1 (WDIN x WIB) x WDIN
		10 BC1 (WIB) = F1 (WDIN x WIB) x WIB
Iberia	W-D	10 F1 = D x WIB
		10 BC1 (WIB) = F1 (D x WIB) x WIB
	W-J	10 F1 = J x WIB
		10 BC1 (WIB) = F1 (J x WIB) x WIB
		10 BC1 (J) = F1 (J x WIB) x J
Europe	D-J	10 F1 = D x J
		10 BC1 (J) = F1 (D x J) x J
1. Nielsen, E. E., Back, L. A. & Kotlicki, P. HYBRIDLAB (version 1.0): a program for generating simulated hybrids from population samples. Mol. Ecol. Notes 6, 971-973 (2006).

## Sheet: Table S3
Table S3. Pairwise FST values per locus. For each locus SNP name, chromosome number (Chr) and SNP position (CanFam3) are reported.
SNP Name	Chr	Position	Dogs x Jackals	Dogs x wolves	Jackals x wolves	Dogs x Dinaric wolves	Dogs x Iberian wolves	Dogs x Italian wolves	Jackals x Dinaric wolves	Jackals x Iberian wolves	Jackals x Italian wolves	Dinaric x Iberian wolves	Dinaric x Italian wolves	Iberian x Italian wolves	Overall Fst
BICF2S23756203	1	16379257	0.682	0.278	1	0.18	0.173	0.186	1	1	1	-	-	-	0.681
BICF2G630716163	1	29298848	0.425	0.827	0.496	0.826	0.829	0.988	0.344	0.326	0.703	0.02	0.191	0.226	0.694
BICF2P288464	1	44361551	0.637	0.243	0.224	0.643	0.626	0.114	0.006	0.004	0.92	0.018	0.912	0.904	0.7
BICF2G630725359	1	47116350	0.513	-0.012	0.484	0.194	0.276	0.543	0.902	0.978	-	0.021	0.915	0.981	0.661
TIGRP2P4604_rs8896093	1	56203392	1	0.596	0.239	0.611	0.46	1	0.415	0.608	-	0.038	0.458	0.652	0.717
BICF2S24117969	1	67232261	-	0.35	0.282	0.057	0.167	1	0.024	0.094	1	0.016	0.949	0.888	0.878
BICF2G630790278	1	93895560	0.492	0.044	0.298	0.428	0.298	0.337	0.039	0.133	1	0.028	0.932	0.85	0.588
BICF2S23442911	1	109844993	0.987	0.807	0.086	0.858	0.746	0.988	0.127	0.285	-	0.044	0.152	0.328	0.783
BICF2S22947803	1	113453077	0.408	0.001	0.303	0.132	0.422	0.394	0.188	-	0.98	0.202	0.738	0.982	0.552
BICF2P836656	1	122269762	0.475	-0.01	0.43	0.457	0.001	0.357	0.009	0.636	1	0.616	0.966	0.354	0.562
BICF2P392871	1	44814155	0.155	0.328	0.58	0.666	0.132	0.724	0.941	0.004	1	0.924	0.034	0.981	0.76
BICF2S23228778	1	117936408	0.122	-0.009	0.136	0.177	0.526	0.065	0.011	0.861	0.007	0.886	0.024	0.773	0.444
TIGRP2P20905_rs9024622	2	8810683	0.845	0.13	1	0.073	0.069	0.076	1	1	1	-	-	-	0.802
BICF2P62049	2	18742404	0.738	0.194	0.348	0.169	0.138	0.76	0.465	1	-	0.451	0.508	1	0.654
BICF2P361476	2	23337589	0.934	0.052	1	0.024	0.021	0.024	1	1	1	-	-	-	0.904
BICF2P1143438	2	29762538	0.003	0.78	0.764	0.556	0.962	0.964	0.497	1	1	0.415	0.438	-	0.814
BICF2S23747464	2	40018015	0.438	0.057	0.235	0.468	0.342	0.293	-	0.055	0.921	0.071	0.932	0.841	0.596
BICF2S23516221	2	40197628	0.293	-0.012	0.26	0.194	0.306	0.543	0.054	-	1	0.061	0.915	1	0.629
BICF2P1458875	2	52738803	0.797	0.177	1	0.108	0.1	0.108	1	1	1	-	-	-	0.759
BICF2P961290	3	20060602	0.973	0.589	0.225	0.677	0.961	0.439	0.295	0.004	0.534	0.273	0.086	0.52	0.663
BICF2P926140	3	23486841	0.003	0.368	0.342	0.009	0.482	0.924	-	0.423	0.941	0.471	0.949	0.451	0.75
BICF2S23540887	3	27813159	0.382	-0.003	0.292	0.335	0.183	0.449	0.024	0.128	1	0.046	0.949	0.849	0.574
BICF2G630705287	3	29294157	0.053	0.185	0.276	0.037	0.004	0.855	0.006	0.122	0.98	0.106	0.966	0.824	0.735
BICF2G630706195	3	30614369	0.137	0.06	0.259	0.155	0.021	0.749	-	0.056	1	0.079	1	0.905	0.703
BICF2G630106181	3	32799546	0.738	0.175	0.364	0.295	0.748	0.146	0.344	-	1	0.364	0.591	1	0.659
BICF2P621551	3	33460937	0.66	0.224	0.255	0.604	0.672	0.203	0.039	-	1	0.045	0.932	1	0.739
TIGRP2P43009_rs9194154	3	44669697	0.182	0.176	0.45	0.273	0.192	0.665	0.62	-	0.98	0.639	0.293	0.982	0.6
TIGRP2P43987_rs8645164	3	48331462	0.291	-0.012	0.244	0.265	0.304	0.542	0.009	-	1	0.013	0.966	1	0.659
BICF2P1385988	3	48346966	0.426	0.038	0.248	0.402	0.44	0.401	0.01	-	1	0.014	0.966	1	0.665
BICF2S23355550	3	51632178	0.575	0.139	0.26	0.582	0.489	0.271	0.006	0.055	1	0.028	0.983	0.925	0.686
BICF2P709410	3	70131987	0.727	0.242	1	0.155	0.146	0.155	1	1	1	-	-	-	0.708
BICF2G630358684	3	88539722	0.833	0.238	0.394	0.155	0.075	0.832	0.587	1	0.006	0.334	0.598	0.982	0.713
BICF2G630359107	3	88774329	-0.01	0.674	0.622	0.925	0.874	0.504	0.902	0.824	0.403	0.009	0.395	0.269	0.696
BICF2S2362001	4	41759701	1	0.929	0.024	0.976	0.906	0.988	0.009	0.114	0.006	0.058	0.011	0.092	0.903
BICF2P389523	4	52859783	0.96	0.609	0.201	0.752	0.962	0.377	0.201	-	0.571	0.217	0.228	0.59	0.697
BICF2G630181095	4	87276206	0.252	0.039	0.371	0.004	0.264	0.571	0.382	-	0.98	0.402	0.529	0.982	0.525
BICF2P333906	4	51012918	0.068	-0.011	0.077	0.502	0.192	0.114	0.78	0.03	0.014	0.883	0.804	0.007	0.453
BICF2P364550	5	9854001	0.218	0.04	0.337	-0.015	0.23	0.633	0.268	-	1	0.285	0.678	1	0.562
BICF2P271204	5	16625279	0.934	0.052	1	0.024	0.021	0.024	1	1	1	-	-	-	0.904
BICF2P272358	5	44114800	0.072	0.155	-0.001	0.041	0.125	0.794	0.02	0.363	0.679	0.283	0.677	1	0.541
BICF2S23335310	5	62232293	0.049	0.307	0.376	0.032	0.367	0.882	0.006	0.464	1	0.476	0.983	0.512	0.713
BICF2S2443239	5	67332183	1	0.565	0.265	0.938	0.625	0.475	0.054	0.444	0.55	0.322	0.447	0.007	0.657
BICF2S23727888	5	70539044	0.987	0.526	0.285	0.635	0.987	0.294	0.363	-	0.693	0.383	0.17	0.71	0.705
BICF2P1435673	5	9525233	0.123	0.012	0.024	0.557	0.196	0.009	0.3	0.538	0.172	0.89	0.636	0.185	0.42
BICF2P643681	5	82805377	0.843	0.147	0.474	0.809	0.001	0.011	0.024	0.934	0.844	0.883	0.801	0.013	0.738
BICF2G630807484	6	806126	0.553	0.406	1	0.286	0.272	0.286	1	1	1	-	-	-	0.643
TIGRP2P79007_rs8677643	6	12343289	0.515	0.446	1	0.323	0.308	0.323	1	1	1	-	-	-	0.64
BICF2P1256373	6	16137567	0.485	0.067	0.259	0.397	0.499	0.348	0.045	-	1	0.053	0.915	1	0.652
BICF2P436603	6	32967687	0.337	-0.009	0.276	0.154	0.35	0.471	0.111	-	0.98	0.121	0.825	0.982	0.578
TIGRP2P84968_rs8957998	6	50885620	0.908	0.94	-0.011	0.903	0.912	0.917	0.006	-	-	0.003	0	-	0.912
BICF2S2305741	6	56547930	0.535	0.409	0.991	0.305	0.291	0.278	1	1	0.98	-	0	0.003	0.63
BICF2P536627	6	62905546	0.566	0.227	0.122	0.246	0.11	0.761	0.137	0.819	0.153	0.503	0.424	0.982	0.573
BICF2P125612	6	63115855	0.465	-0.009	0.4	-0.01	0.479	0.339	0.464	-	0.98	0.484	0.439	0.982	0.522
BICF2P698981	6	75302755	0.267	0.003	0.32	0.004	0.279	0.572	0.218	-	1	0.234	0.728	1	0.557
BICF2S23624618	6	41872485	0.039	0.326	0.372	0.003	0.849	0.468	0.009	0.934	0.516	0.903	0.497	0.29	0.64
BICF2P686788	7	23817882	1	0.737	0.135	0.819	0.625	1	0.185	0.444	-	0.106	0.217	0.493	0.753
BICF2G630560437	7	56747670	0.987	0.582	0.241	0.838	0.974	0.237	0.151	0.004	0.751	0.12	0.503	0.738	0.777
BICF2S23353441	8	34980689	0.381	-0.011	0.359	-0.006	0.431	0.411	0.498	1	-	0.416	0.541	1	0.519
BICF2S23637355	8	36227608	-	0.921	0.899	0.887	0.974	1	0.824	0.956	1	0.046	0.134	0.026	0.903
TIGRP2P113218_rs8985861	8	37831411	0.184	0.023	0.261	0.205	0.028	0.646	-	0.114	0.96	0.138	0.966	0.822	0.621
BICF2P1183096	8	50040303	1	0.712	0.159	0.689	1	0.749	0.335	-	0.272	0.353	0.003	0.289	0.711
BICF2P310152	8	50104671	0.958	0.615	0.142	0.706	0.987	0.511	0.206	0.01	0.405	0.31	0.056	0.503	0.653
BICF2S23049941	8	53867751	0.211	0.001	0.254	0.13	0.222	0.643	0.028	-	1	0.035	0.932	1	0.662
BICF2S24116872	9	13916602	1	0.936	0.02	0.887	1	1	0.115	-	-	0.126	0.138	-	0.917
BICF2G630666809	10	13963956	0.371	-0.01	0.313	0.324	0.089	0.457	0.01	0.201	1	0.119	0.949	0.771	0.545
BICF2S23727941	10	29935397	0.945	0.971	0.002	0.964	0.948	0.964	0.009	0.022	0.009	0.004	-	0.004	0.945
BICF2P1118910	10	35066088	-	0.571	0.5	0.384	0.645	1	0.265	0.509	1	0.079	0.677	0.474	0.693
BICF2S2452880	10	38246453	0.987	0.956	0.004	0.925	0.987	0.988	0.054	-	-	0.061	0.069	-	0.939
BICF2S22920071	10	49665112	0.96	0.845	0.053	0.707	0.962	0.964	0.253	-	-	0.27	0.289	-	0.831
BICF2S2329978	10	51905502	0.762	0.326	0.255	0.519	0.125	0.783	0.178	1	-	0.743	0.212	1	0.718
BICF2G630490316	10	53450058	0.12	0.056	0.237	0.106	0.126	0.734	0.006	-	0.96	0.003	0.947	0.962	0.725
BICF2S2448146	11	1933887	0.018	0.956	1	0.929	0.924	0.929	1	1	1	-	-	-	0.943
G661f44S349	11	13723741	0.987	0.732	0.131	0.772	0.656	0.988	0.215	0.385	-	0.03	0.25	0.432	0.733
BICF2P929963	11	28648902	0.41	0	0.309	0.34	0.166	0.421	0.039	0.168	1	0.06	0.932	0.811	0.554
BICF2S22960419	11	49393139	0.947	0.543	0.24	0.939	0.314	0.553	0.006	0.631	0.381	0.643	0.388	0.079	0.668
G704f59S102	11	49803804	1	0.647	0.203	0.704	0.974	0.61	0.318	0.016	0.412	0.258	0.003	0.359	0.668
G719f34S63	11	58677311	0.987	0.971	-0.004	0.95	0.987	0.988	0.024	-	-	0.029	0.034	-	0.958
BICF2P977078	11	65781451	-	0.602	0.531	0.291	0.815	1	0.191	0.716	1	0.398	0.763	0.261	0.764
BICF2P734228	11	35007474	0.578	0.033	0.413	0.185	0.567	0.001	0.94	0.004	0.534	0.923	0.304	0.52	0.527
BICF2P83672	12	1283143	0.704	0.262	1	0.169	0.16	0.171	1	1	1	-	-	-	0.695
BICF2S2319096	12	7524032	0.252	0.009	0.314	0.223	0.008	0.571	0.009	0.243	0.98	0.201	0.948	0.704	0.543
BICF2S22946255	12	32586459	0.444	0.007	0.319	0.378	0.154	0.382	0.039	0.194	1	0.088	0.932	0.769	0.546
TIGRP2P181033_rs8931682	13	3646838	0.987	0.634	0.203	0.587	0.599	0.988	0.417	0.446	-	0.017	0.459	0.494	0.697
BICF2P384765	13	5421340	0.303	-0.004	0.33	0.303	0.014	0.51	0.006	0.321	0.98	0.325	0.966	0.622	0.532
BICF2G630616268	13	23631505	0.137	0.144	0.359	0.077	0.074	0.75	0.024	0.364	1	0.297	0.949	0.614	0.6
BICF2G630663951	13	30801447	0.41	-0.009	0.406	0.396	0.021	0.44	0.98	0.614	-	0.331	0.983	0.657	0.56
BICF2P1014057	13	39309741	0.437	0.522	1	0.393	0.378	0.393	1	1	1	-	-	-	0.645
BICF2P149224	13	40068957	-0.01	0.729	0.682	0.701	0.728	0.988	0.605	0.631	1	0.018	0.357	0.347	0.722
BICF2P1266094	13	45542830	0.828	0.854	0.034	0.784	0.975	0.924	0.023	0.212	0.075	0.199	0.085	0.045	0.744
BICF2G630747978	13	60100270	0.12	0.109	0.297	0.061	0.018	0.771	0.024	0.143	1	0.062	0.949	0.829	0.649
BICF2G630747923	13	60158661	0.066	0.118	0.233	0.08	0.072	0.848	-	-	1	-	1	1	0.832
BICF2P1374301	14	31033604	0.195	0.155	-0.02	0.299	0.23	0.625	0.002	0.652	0.377	0.708	0.246	1	0.489
BICF2P517693	14	35368910	0.329	-0.012	0.297	0.092	0.343	0.512	0.155	-	1	0.168	0.796	1	0.579
BICF2G630527761	14	37181863	-0.004	0.359	0.32	0.021	0.247	0.976	0.039	0.205	1	0.096	0.932	0.772	0.79
BICF2P89121	14	42372391	0.427	0.024	0.271	0.268	0.441	0.376	0.095	-	0.98	0.105	0.843	0.982	0.597
BICF2S23112773	14	46664090	0.01	0.311	0.303	0.139	0.013	0.952	0.163	-	1	0.177	0.792	1	0.808
BICF2S23343847	14	56687500	-0.015	0.925	0.92	0.952	0.874	0.939	0.96	0.835	0.938	0.086	0	0.043	0.885
BICF2P236924	14	59688221	0.147	0.173	-0.024	0.591	0.546	0.217	0.356	0.28	0.598	0.018	0.948	0.923	0.571
BICF2P872971	14	59700205	0.714	0.196	0.326	0.661	0.433	0.16	0.039	0.229	1	0.119	0.932	0.754	0.66
BICF2S229940	14	43989416	0.489	0.051	0.277	0.378	0.334	0.249	0.069	1	0.159	0.89	0.023	0.782	0.526
BICF2P634569	15	9017841	0.959	0.029	1	0.01	0.007	0.009	1	1	1	-	-	-	0.939
BICF2P179705	15	42887424	0.002	0.932	0.953	0.911	0.949	0.925	0.941	1	0.96	0.029	0.013	0.013	0.912
TIGRP2P202219_rs9032566	15	44298018	0.933	0.955	-0.011	0.939	0.937	0.926	-	-	0.006	-	0.001	0.003	0.934
BICF2P249061	15	49475125	1	-	1	-	-	-	1	1	1	-	-	-	1
BICF2P1051234	15	5928835	0.831	0.446	0.23	-0.004	0.82	0.78	0.902	0.004	0.039	0.886	0.836	0.007	0.782
BICF2P1077349	16	959940	1	-	1	-	-	-	1	1	1	-	-	-	1
BICF2S23356755	16	996830	0.543	-0.011	0.484	0.126	0.28	0.55	0.863	1	0.006	0.093	0.861	0.982	0.65
BICF2P1395349	16	2262752	0.773	0.198	1	0.122	0.114	0.122	1	1	1	-	-	-	0.74
BICF2P209772	16	30971989	0.921	0.87	0.025	0.929	0.925	0.766	-	-	0.143	-	0.169	0.155	0.835
BICF2P1133228	16	39313588	0.96	0.903	0.021	0.841	0.962	0.951	0.111	-	0.006	0.121	0.093	0.003	0.872
BICF2P464353	16	41960527	0.003	0.25	0.234	0.009	0.018	0.938	-	0.007	0.96	0.007	0.966	0.922	0.891
BICF2G630817564	16	50265478	0.881	0.511	0.218	-0.01	0.87	0.893	0.921	0.004	-	0.905	0.932	0.004	0.867
BICF2P609971	17	40078940	0.327	0.002	0.377	-0.014	0.34	0.504	0.384	-	1	0.403	0.561	1	0.525
BICF2S23659314	17	10863552	0.745	0.24	0.294	0.767	0.045	0.322	-	0.934	0.331	0.944	0.372	0.491	0.635
BICF2P53942	18	12314948	0.96	0.911	0.02	0.841	0.962	0.964	0.115	-	-	0.126	0.138	-	0.883
BICF2S24412848	18	29174242	1	0.724	0.144	0.626	0.814	1	0.396	0.219	-	0.053	0.439	0.258	0.739
BICF2G630697807	18	36768879	0.374	0.031	0.215	0.256	0.443	0.403	0.069	1	-	0.89	0.086	1	0.603
BICF2P303228	18	37699946	0.244	0.002	0.288	-0.015	0.587	0.269	0.282	1	-	0.64	0.321	1	0.529
BICF2G63037621	19	12690332	0.908	0.94	-0.011	0.917	0.912	0.903	-	-	0.006	-	0	0.003	0.912
BICF2P198725	19	26366398	0.337	0.104	0.073	0.643	0.14	0.153	0.257	0.049	0.705	0.434	0.949	0.498	0.489
BICF2S23349780	19	35779602	0.239	0.148	0.49	0.549	0.525	0.235	0.941	0.933	0.006	0.024	0.931	0.923	0.669
BICF2P423718	19	36270133	-0.013	0.43	0.399	0.874	0.779	0.039	0.895	0.764	0.038	0.046	0.949	0.849	0.79
BICF2P1465016	19	36534972	0.809	0.191	0.418	0.217	0.817	0.1	0.501	-	1	0.521	0.442	1	0.695
BICF2P156774	19	37334443	-	0.602	0.532	0.976	0.733	0.422	0.96	0.609	0.299	0.287	0.587	0.137	0.678
BICF2P1102447	19	39066351	0.203	0.082	0.002	0.098	0.016	0.73	0.49	0.219	0.477	0.095	0.948	0.806	0.535
BICF2P1414185	19	39694253	0.26	0.258	-0.008	-0.011	0.014	0.939	0.181	0.19	0.716	0.017	0.931	0.943	0.744
TIGRP2P267723_rs8894715	19	42250559	0.148	0.134	0.365	0.072	0.158	0.708	0.362	-	0.98	0.381	0.544	0.982	0.576
BICF2S22921381	19	50484760	0.189	0.11	0.388	0.155	0.116	0.675	0.009	0.489	1	0.466	0.966	0.496	0.576
BICF2S2397467	20	29076685	-	0.555	0.482	0.282	0.682	1	0.181	0.552	1	0.221	0.775	0.435	0.728
BICF2P1035295	20	32023371	0.785	0.129	0.459	0.072	0.794	0.114	0.62	-	1	0.639	0.319	1	0.692
BICF2G630445927	20	54625801	0.904	0.839	0.016	0.929	0.925	0.703	0.009	0.004	0.164	-	0.241	0.224	0.801
BICF2S23041695	20	13542372	0.222	0.053	0.36	0.598	0.119	0.002	0.96	0.055	0.314	0.883	0.568	0.188	0.487
BICF2S2396978	21	7310218	0.987	0.828	0.072	0.937	0.711	0.976	0.039	0.324	0.006	0.221	0.015	0.327	0.815
BICF2S23226506	21	49436600	0.92	0.64	0.151	0.929	0.924	0.204	-	-	0.658	-	0.695	0.675	0.808
BICF2P1125942	21	19265186	0.277	0.155	0.193	0.476	0.258	0.04	0.921	0.004	0.48	0.905	0.327	0.465	0.474
BICF2G630652971	21	16176974	0.026	0.025	0.384	-0.012	0.875	0.034	0.024	0.934	-	0.883	0.034	0.944	0.795
BICF2S23011273	22	4650996	0.474	0.02	0.32	0.159	0.488	0.356	0.218	-	1	0.234	0.728	1	0.569
BICF2P451574	22	7149678	0.435	0.049	0.241	0.459	0.449	0.392	-	-	1	-	1	1	0.688
BICF2S24115465	22	7530704	0.304	-0.009	0.241	0.326	0.317	0.535	-	-	1	-	1	1	0.68
BICF2P368454	22	8629240	0.893	0.412	0.297	0.752	0.898	0.042	0.136	-	1	0.148	0.838	1	0.842
BICF2P143120	22	9356030	-0.02	-0.012	-0.024	-0.005	0.423	0.421	0.009	0.536	0.514	0.397	0.557	1	0.397
BICF2G630317220	22	9485848	0.446	0.513	1	0.384	0.368	0.384	1	1	1	-	-	-	0.643
BICF2S22918832	22	12339348	0.398	-0.009	0.405	0.428	0.012	0.428	1	0.592	-	0.393	1	0.636	0.566
BICF2G630319654	22	14435715	0.038	0.391	0.429	0.509	0.042	0.891	0.55	-	0.98	0.57	0.352	0.982	0.723
BICF2P199013	22	15519199	0.198	0.007	0.249	0.14	0.208	0.665	0.024	-	1	0.029	0.949	1	0.681
BICF2G630320398	22	16078107	0.543	0.172	0.21	0.573	0.557	0.168	-	-	0.902	-	0.915	0.908	0.664
BICF2S2397319	22	18286361	-	0.77	0.717	0.748	0.799	1	0.639	0.695	1	0.019	0.303	0.284	0.751
BICF2G630322059	22	18775689	0.053	0.164	0.257	0.065	0	0.807	-	0.133	0.921	0.161	0.932	0.755	0.697
BICF2G630332299	22	39187007	0.031	0.822	0.855	0.917	0.912	0.668	1	1	0.692	-	0.25	0.231	0.81
BICF2G630317622	22	10498236	0.46	-0.007	0.532	0.324	0.364	0.377	0.96	0.055	1	0.883	0.017	0.925	0.647
BICF2P992691	22	10469169	0.516	0.031	0.601	0.477	0.216	0.32	0.024	0.934	1	0.883	0.949	0.049	0.661
TIGRP2P306156_rs8725292	23	39522326	0.128	0.059	0.25	0.068	0.076	0.722	0.024	0.016	0.959	0.017	0.911	0.922	0.671
G1250f32S222	24	9911173	0.003	0.724	0.702	0.487	0.962	0.911	0.431	1	0.921	0.485	0.383	0.045	0.769
BICF2G630505632	24	16686873	0.061	0.15	0.253	0.072	0.002	0.859	-	0.035	1	0.048	1	0.944	0.804
BICF2G630505608	24	16721266	0.253	0.125	0.485	0.253	0.265	0.593	0.695	-	1	0.712	0.256	1	0.599
BICF2P428938	24	26024755	0.771	0.199	1	0.124	0.116	0.124	1	1	1	-	-	-	0.733
BICF2S23030320	24	38827337	-0.01	0.311	0.261	-0.006	0.151	0.963	-	0.114	0.96	0.138	0.966	0.822	0.861
BICF2G630505011	24	17600496	0.735	0.02	0.272	0.036	0.745	0.007	0.902	-	0.823	0.908	0.001	0.834	0.671
BICF2G630507225	24	14404054	0.517	0.088	0.312	0.266	0.452	0.24	0.96	0.035	0.941	0.903	0.013	0.883	0.632
BICF2P770194	24	12120816	0.201	-0.002	0.573	0.143	0.574	0.016	0.024	0.934	0.232	0.883	0.161	0.604	0.469
BICF2G630507302	24	14254507	0.075	0.064	0.493	0.403	0.254	0.403	0.727	0.064	0.727	0.868	-	0.868	0.504
BICF2P1071734	25	2533627	0.681	0.297	1	0.196	0.184	0.196	1	1	1	-	-	-	0.693
BICF2G630468116	25	11256664	0.046	0.197	0.266	0.029	0.006	0.878	0.006	0.094	0.98	0.07	0.966	0.865	0.774
BICF2P1096601	25	16308812	0.131	0.064	0.255	0.093	0.054	0.742	0.009	0.02	0.98	0.018	0.948	0.923	0.689
BICF2G630101859	25	33622657	1	0.679	0.178	0.478	0.846	1	0.554	0.185	-	0.244	0.595	0.22	0.758
TIGRP2P331635_rs9238952	25	42248167	0.821	0.124	0.504	0.015	0.829	0.092	0.75	-	1	0.764	0.204	1	0.748
BICF2P137558	25	44767977	1	0.685	0.174	0.976	0.645	0.719	0.009	0.427	0.299	0.4	0.266	0.006	0.701
TIGRP2P333068_rs8856439	25	46061455	0.934	0.53	0.237	0.927	0.793	0.073	0.006	0.148	0.805	0.132	0.808	0.591	0.775
BICF2S2415166	26	24956479	0.934	0.94	-0.004	0.913	0.937	0.927	0.009	-	0.006	0.013	0.011	0.003	0.913
BICF2G630191361	26	38830867	0.76	0.208	1	0.128	0.118	0.128	1	1	1	-	-	-	0.73
BICF2S23651416	27	35629113	0.333	0.02	0.454	0.399	0.386	0.408	0.937	0.932	0.013	-	0.966	0.963	0.656
BICF2P558862	27	8951876	-0.017	0.007	0.006	0.166	0.657	0.066	0.205	0.729	0.051	0.944	0.052	0.863	0.545
BICF2G630154270	27	41523281	0.81	0.11	0.508	0.017	0.801	0.013	0.918	0.018	0.837	0.903	0.014	0.826	0.727
BICF2P86732	28	29650842	-0.018	0.002	-0.01	-0.015	0.587	0.269	0.02	0.681	0.369	0.64	0.321	1	0.43
BICF2P811853	29	1403836	0.582	0.44	-0.02	0.552	0.987	0.106	0.021	0.538	0.269	0.466	0.279	0.871	0.599
BICF2P1059643	29	39338570	0.062	0.243	0.426	0.841	0.001	0.318	0.98	0.035	0.452	0.924	0.461	0.366	0.634
BICF2P745554	29	27969198	0.856	0.285	0.408	-0.013	0.862	0.113	0.863	-	0.659	0.872	0.083	0.676	0.678
BICF2G630401366	30	28915710	0.372	-0.008	0.303	0.35	0.109	0.457	0.009	0.185	1	0.136	0.966	0.791	0.563
BICF2P1138500	30	29311707	0.808	0.165	1	0.098	0.09	0.098	1	1	1	-	-	-	0.768
BICF2G630402579	30	24874601	0.399	0.089	0.63	0.43	0.223	0.404	1	0.107	0.98	0.868	0	0.845	0.625
BICF2P891982	31	2120727	0.548	0.122	0.255	0.514	0.488	0.269	0.012	0.038	1	0.021	0.932	0.925	0.643
BICF2G630728010	31	3719669	0.382	0.053	0.539	0.398	0.432	0.331	0.96	1	0.026	0.013	0.91	0.944	0.654
BICF2S23517671	31	9216633	0.773	0.265	0.313	0.79	0.482	0.121	-	0.243	1	0.279	1	0.733	0.732
BICF2P220880	31	26255430	-	0.777	0.725	0.805	1	0.776	0.711	1	0.674	0.217	0.018	0.248	0.747
BICF2G630601861	32	3663386	0.354	-0.011	0.326	0.046	0.368	0.476	0.239	-	1	0.255	0.713	1	0.546
BICF2P1087893	33	6858004	0.078	0.184	0.308	0.024	0.085	0.837	0.185	-	1	0.199	0.762	1	0.692
BICF2G63075240	33	30222570	0.472	0.483	1	0.355	0.339	0.355	1	1	1	-	-	-	0.638
BICF2P582017	33	30246010	0.972	0.004	0.99	-0.007	0.008	0.006	0.979	0.978	0.98	-	-	-	0.957
BICF2G63079596	33	19774970	0.267	0.04	0.43	0.314	0.368	0.384	0.015	0.865	0.877	0.872	0.882	-	0.579
TIGRP2P393578_rs9113266	34	9534718	0.749	0.219	1	0.136	0.127	0.136	1	1	1	-	-	-	0.722
BICF2G630453510	34	32163485	1	0.426	0.389	0.329	0.167	1	0.694	0.868	-	0.048	0.729	0.888	0.815
TIGRP2P401699_rs8955759	34	41191206	0.139	0.301	0.512	0.129	0.647	0.746	0.006	0.912	1	0.904	0.983	0.071	0.757
BICF2S23410361	35	5626007	-	0.659	0.592	0.309	0.934	1	0.204	0.89	1	0.588	0.746	0.094	0.827
BICF2G630778539	35	21880643	0.029	0.221	0.255	-0.01	0.035	0.917	0.05	-	1	0.061	0.915	1	0.836
BICF2G630779823	35	23606240	0.042	0.016	0.114	0.182	0.17	0.693	0.097	0.085	0.895	-	0.983	0.982	0.679
BICF2S23055082	37	21842621	0.703	0.261	1	0.167	0.156	0.167	1	1	1	-	-	-	0.693
G1502f43S50	38	3258687	1	0.964	0.004	0.95	1	0.988	0.041	-	0.006	0.048	0.017	0.003	0.948
TIGRP2P425226_rs9099170	38	22276790	0.081	0.142	0.294	0.715	0.087	0.09	0.862	-	0.27	0.871	0.493	0.287	0.557
SNPs that did not perform succesfully during the Fluidigm test are highlighted in bold font.

## Sheet: Table S4
Table S4. A list of the 105 ancestry informative markers (AIMs) and pairwise FST values per locus selected from the preliminary panel of 198 SNPs (as decribed in Table S3), including: a) 15 loci discriminant for wolves and jackals; b) 28 SNPs common across FST tests for regional wolf populations; c) 23 SNPs fixed between Italian and Iberian wolves; d) 2 SNPs fixed between Italian and Dinaric wolv…
SNP Name	Chr	Position (CanFam3)	Informative	Dogs x Jackals	Dogs x wolves	Jackals x wolves	Dogs x Dinaric wolves	Dogs x Iberian wolves	Dogs x Italian wolves	Jackals x Dinaric wolves	Jackals x Iberian wolves	Jackals x Italian wolves	Dinaric x Iberian wolves	Dinaric x Italian wolves	Iberian x Italian wolves	Overall Fst
BICF2P288464	1	44361551	b	0.637	0.243	0.224	0.643	0.626	0.114	0.006	0.004	0.92	0.018	0.912	0.904	0.7
BICF2G630725359	1	47116350	b	0.513	0.012	0.484	0.194	0.276	0.543	0.902	0.978	-	0.021	0.915	0.981	0.661
TIGRP2P4604_rs8896093	1	56203392	f; j	1	0.596	0.239	0.611	0.46	1	0.415	0.608	-	0.038	0.458	0.652	0.717
BICF2S24117969	1	67232261	f	-	0.35	0.282	0.057	0.167	1	0.024	0.094	1	0.016	0.949	0.888	0.878
BICF2P392871	1	44814155	e	0.155	0.155	0.328	0.666	0.132	0.724	0.941	0.004	1	0.924	0.034	0.981	0.76
TIGRP2P20905_rs9024622	2	8810683	a	0.845	0.13	1	0.073	0.069	0.076	1	1	1	-	-	-	0.802
BICF2P62049	2	18742404	b	0.738	0.194	0.348	0.169	0.138	0.76	0.465	1	-	0.451	0.508	1	0.654
BICF2P361476	2	23337589	a	0.934	0.052	1	0.024	0.021	0.024	1	1	1	-	-	-	0.904
BICF2S23516221	2	40197628	c	0.293	0.012	0.26	0.194	0.306	0.543	0.054	-	1	0.061	0.915	1	0.629
BICF2P1458875	2	52738803	a	0.797	0.177	1	0.108	0.1	0.108	1	1	1	-	-	-	0.759
BICF2G630706195	3	30614369	b	0.137	0.06	0.259	0.155	0.021	0.749	-	0.056	1	0.079	1	0.905	0.703
BICF2G630106181	3	32799546	c	0.738	0.175	0.364	0.295	0.748	0.146	0.344	-	1	0.364	0.591	1	0.659
BICF2P621551	3	33460937	b	0.66	0.224	0.255	0.604	0.672	0.203	0.039	-	1	0.045	0.932	1	0.739
TIGRP2P43987_rs8645164	3	48331462	b	0.291	0.012	0.244	0.265	0.304	0.542	0.009	-	1	0.013	0.966	1	0.659
BICF2P1385988	3	48346966	b	0.426	0.038	0.248	0.402	0.44	0.401	0.01	-	1	0.014	0.966	1	0.665
BICF2S23355550	3	51632178	b	0.575	0.139	0.26	0.582	0.489	0.271	0.006	0.055	1	0.028	0.983	0.925	0.686
BICF2P709410	3	70131987	a	0.727	0.242	1	0.155	0.146	0.155	1	1	1	-	-	-	0.708
BICF2S2362001	4	41759701	i	1	0.929	0.024	0.976	0.906	0.988	0.009	0.114	0.006	0.058	0.011	0.092	0.903
BICF2P364550	5	9854001	c	0.218	0.04	0.337	0.015	0.23	0.633	0.268	-	1	0.285	0.678	1	0.562
BICF2P272358	5	44114800	c	0.072	0.155	0.001	0.041	0.125	0.794	0.02	0.363	0.679	0.283	0.677	1	0.541
TIGRP2P79007_rs8677643	6	12343289	a	0.515	0.446	1	0.323	0.308	0.323	1	1	1	-	-	-	0.64
BICF2P1256373	6	16137567	c	0.485	0.067	0.259	0.397	0.499	0.348	0.045	-	1	0.053	0.915	1	0.652
TIGRP2P84968_rs8957998	6	50885620	i	0.908	0.94	0.011	0.903	0.912	0.917	0.006	-	-	0.003	0	-	0.912
BICF2P698981	6	75302755	c	0.267	0.003	0.32	0.004	0.279	0.572	0.218	-	1	0.234	0.728	1	0.557
BICF2P686788	7	23817882	f	1	0.737	0.135	0.819	0.625	1	0.185	0.444	-	0.106	0.217	0.493	0.753
BICF2S23353441	8	34980689	b	0.381	0.011	0.359	0.006	0.431	0.411	0.498	1	-	0.416	0.541	1	0.519
BICF2S23637355	8	36227608	f	-	0.921	0.899	0.887	0.974	1	0.824	0.956	1	0.046	0.134	0.026	0.903
BICF2P1183096	8	50040303	g; j	1	0.712	0.159	0.689	1	0.749	0.335	-	0.272	0.353	0.003	0.289	0.711
BICF2S23049941	8	53867751	c	0.211	0.001	0.254	0.13	0.222	0.643	0.028	-	1	0.035	0.932	1	0.662
BICF2S24116872	9	13916602	f	1	0.936	0.02	0.887	1	1	0.115	-	-	0.126	0.138	-	0.917
BICF2S23727941	10	29935397	i	0.945	0.971	0.002	0.964	0.948	0.964	0.009	0.022	0.009	0.004	-	0.004	0.945
BICF2P1118910	10	35066088	f	-	0.571	0.5	0.384	0.645	1	0.265	0.509	1	0.079	0.677	0.474	0.693
BICF2S2452880	10	38246453	i	0.987	0.956	0.004	0.925	0.987	0.988	0.054	-	-	0.061	0.069	-	0.939
BICF2S2329978	10	51905502	b	0.762	0.326	0.255	0.519	0.125	0.783	0.178	1	-	0.743	0.212	1	0.718
BICF2G630490316	10	53450058	b	0.12	0.056	0.237	0.106	0.126	0.734	0.006	-	0.96	0.003	0.947	0.962	0.725
BICF2S2448146	11	1933887	a	0.018	0.956	1	0.929	0.924	0.929	1	1	1	-	-	-	0.943
G719f34S63	11	58677311	i	0.987	0.971	0.004	0.95	0.987	0.988	0.024	-	-	0.029	0.034	-	0.958
BICF2P977078	11	65781451	f	-	0.602	0.531	0.291	0.815	1	0.191	0.716	1	0.398	0.763	0.261	0.764
BICF2P734228	11	35007474	e	0.578	0.578	0.033	0.185	0.567	0.001	0.94	0.004	0.534	0.923	0.304	0.52	0.527
BICF2P83672	12	1283143	a	0.704	0.262	1	0.169	0.16	0.171	1	1	1	-	-	-	0.695
BICF2P1014057	13	39309741	a	0.437	0.522	1	0.393	0.378	0.393	1	1	1	-	-	-	0.645
BICF2G630747923	13	60158661	c	0.066	0.118	0.233	0.08	0.072	0.848	-	-	1	-	1	1	0.832
BICF2P1374301	14	31033604	c	0.195	0.155	0.02	0.299	0.23	0.625	0.002	0.652	0.377	0.708	0.246	1	0.489
BICF2P517693	14	35368910	c	0.329	0.012	0.297	0.092	0.343	0.512	0.155	-	1	0.168	0.796	1	0.579
BICF2S23112773	14	46664090	c	0.01	0.311	0.303	0.139	0.013	0.952	0.163	-	1	0.177	0.792	1	0.808
BICF2S23343847	14	56687500	h	0.015	0.925	0.92	0.952	0.874	0.939	0.96	0.835	0.938	0.086	0	0.043	0.885
BICF2P236924	14	59688221	b	0.147	0.173	0.024	0.591	0.546	0.217	0.356	0.28	0.598	0.018	0.948	0.923	0.571
BICF2P634569	15	9017841	a	0.959	0.029	1	0.01	0.007	0.009	1	1	1	-	-	-	0.939
BICF2P179705	15	42887424	i	0.002	0.932	0.953	0.911	0.949	0.925	0.941	1	0.96	0.029	0.013	0.013	0.912
TIGRP2P202219_rs9032566	15	44298018	i	0.933	0.955	0.011	0.939	0.937	0.926	-	-	0.006	-	0.001	0.003	0.934
BICF2P249061	15	49475125	a	1	-	1	-	-	-	1	1	1	-	-	-	1
BICF2P1077349	16	959940	a	1	-	1	-	-	-	1	1	1	-	-	-	1
BICF2P1395349	16	2262752	a	0.773	0.198	1	0.122	0.114	0.122	1	1	1	-	-	-	0.74
BICF2P464353	16	41960527	b	0.003	0.25	0.234	0.009	0.018	0.938	-	0.007	0.96	0.007	0.966	0.922	0.891
BICF2G630817564	16	50265478	e	0.881	0.881	0.511	0.01	0.87	0.893	0.921	0.004	-	0.905	0.932	0.004	0.867
BICF2P609971	17	40078940	c	0.327	0.002	0.377	0.014	0.34	0.504	0.384	-	1	0.403	0.561	1	0.525
BICF2S23659314	17	10863552	e	0.745	0.745	0.24	0.767	0.045	0.322	-	0.934	0.331	0.944	0.372	0.491	0.635
BICF2S24412848	18	29174242	f	1	0.724	0.144	0.626	0.814	1	0.396	0.219	-	0.053	0.439	0.258	0.739
BICF2G630697807	18	36768879	b	0.374	0.031	0.215	0.256	0.443	0.403	0.069	1	-	0.89	0.086	1	0.603
BICF2P303228	18	37699946	b	0.244	0.002	0.288	0.015	0.587	0.269	0.282	1	-	0.64	0.321	1	0.529
BICF2G63037621	19	12690332	i	0.908	0.94	0.011	0.917	0.912	0.903	-	-	0.006	-	0	0.003	0.912
BICF2S23349780	19	35779602	b	0.239	0.148	0.49	0.549	0.525	0.235	0.941	0.933	0.006	0.024	0.931	0.923	0.669
BICF2P1465016	19	36534972	c	0.809	0.191	0.418	0.217	0.817	0.1	0.501	-	1	0.521	0.442	1	0.695
BICF2P156774	19	37334443	h	-	0.602	0.532	0.976	0.733	0.422	0.96	0.609	0.299	0.287	0.587	0.137	0.678
BICF2P1414185	19	39694253	b	0.26	0.258	0.008	0.011	0.014	0.939	0.181	0.19	0.716	0.017	0.931	0.943	0.744
BICF2S2397467	20	29076685	f	-	0.555	0.482	0.282	0.682	1	0.181	0.552	1	0.221	0.775	0.435	0.728
BICF2P1035295	20	32023371	c	0.785	0.129	0.459	0.072	0.794	0.114	0.62	-	1	0.639	0.319	1	0.692
BICF2P1125942	21	19265186	e	0.277	0.277	0.155	0.476	0.258	0.04	0.921	0.004	0.48	0.905	0.327	0.465	0.474
BICF2S23011273	22	4650996	c	0.474	0.02	0.32	0.159	0.488	0.356	0.218	-	1	0.234	0.728	1	0.569
BICF2P451574	22	7149678	b	0.435	0.049	0.241	0.459	0.449	0.392	-	-	1	-	1	1	0.688
BICF2S24115465	22	7530704	b	0.304	0.009	0.241	0.326	0.317	0.535	-	-	1	-	1	1	0.68
BICF2P368454	22	8629240	c	0.893	0.412	0.297	0.752	0.898	0.042	0.136	-	1	0.148	0.838	1	0.842
BICF2P143120	22	9356030	c	0.02	0.012	0.024	0.005	0.423	0.421	0.009	0.536	0.514	0.397	0.557	1	0.397
BICF2S22918832	22	12339348	d	0.398	0.009	0.405	0.428	0.012	0.428	1	0.592	-	0.393	1	0.636	0.566
BICF2P199013	22	15519199	b	0.198	0.007	0.249	0.14	0.208	0.665	0.024	-	1	0.029	0.949	1	0.681
BICF2G630320398	22	16078107	b	0.543	0.172	0.21	0.573	0.557	0.168	-	-	0.902	-	0.915	0.908	0.664
BICF2S2397319	22	18286361	f	-	0.77	0.717	0.748	0.799	1	0.639	0.695	1	0.019	0.303	0.284	0.751
TIGRP2P306156_rs8725292	23	39522326	b	0.128	0.059	0.25	0.068	0.076	0.722	0.024	0.016	0.959	0.017	0.911	0.922	0.671
BICF2G630505632	24	16686873	b	0.061	0.15	0.253	0.072	0.002	0.859	-	0.035	1	0.048	1	0.944	0.804
BICF2G630505608	24	16721266	c	0.253	0.125	0.485	0.253	0.265	0.593	0.695	-	1	0.712	0.256	1	0.599
BICF2P428938	24	26024755	a	0.771	0.199	1	0.124	0.116	0.124	1	1	1	-	-	-	0.733
BICF2G630505011	24	17600496	e	0.735	0.735	0.02	0.036	0.745	0.007	0.902	-	0.823	0.908	0.001	0.834	0.671
BICF2P1096601	25	16308812	b	0.131	0.064	0.255	0.093	0.054	0.742	0.009	0.02	0.98	0.018	0.948	0.923	0.689
BICF2G630101859	25	33622657	f	1	0.679	0.178	0.478	0.846	1	0.554	0.185	-	0.244	0.595	0.22	0.758
TIGRP2P331635_rs9238952	25	42248167	c	0.821	0.124	0.504	0.015	0.829	0.092	0.75	-	1	0.764	0.204	1	0.748
BICF2P137558	25	44767977	h; j	1	0.685	0.174	0.976	0.645	0.719	0.009	0.427	0.299	0.4	0.266	0.006	0.701
BICF2S2415166	26	24956479	i	0.934	0.94	0.004	0.913	0.937	0.927	0.009	-	0.006	0.013	0.011	0.003	0.913
BICF2S23651416	27	35629113	b	0.333	0.02	0.454	0.399	0.386	0.408	0.937	0.932	0.013	-	0.966	0.963	0.656
BICF2P558862	27	8951876	e	0.017	0.017	0.007	0.166	0.657	0.066	0.205	0.729	0.051	0.944	0.052	0.863	0.545
BICF2P86732	28	29650842	c	0.018	0.002	0.01	0.015	0.587	0.269	0.02	0.681	0.369	0.64	0.321	1	0.43
BICF2P1059643	29	39338570	e	0.062	0.062	0.243	0.841	0.001	0.318	0.98	0.035	0.452	0.924	0.461	0.366	0.634
BICF2P1138500	30	29311707	a	0.808	0.165	1	0.098	0.09	0.098	1	1	1	-	-	-	0.768
BICF2P891982	31	2120727	b	0.548	0.122	0.255	0.514	0.488	0.269	0.012	0.038	1	0.021	0.932	0.925	0.643
BICF2G630728010	31	3719669	b	0.382	0.053	0.539	0.398	0.432	0.331	0.96	1	0.026	0.013	0.91	0.944	0.654
BICF2S23517671	31	9216633	d	0.773	0.265	0.313	0.79	0.482	0.121	-	0.243	1	0.279	1	0.733	0.732
BICF2P220880	31	26255430	g	-	0.777	0.725	0.805	1	0.776	0.711	1	0.674	0.217	0.018	0.248	0.747
BICF2G630601861	32	3663386	c	0.354	0.011	0.326	0.046	0.368	0.476	0.239	-	1	0.255	0.713	1	0.546
BICF2P1087893	33	6858004	c	0.078	0.184	0.308	0.024	0.085	0.837	0.185	-	1	0.199	0.762	1	0.692
BICF2G63075240	33	30222570	a	0.472	0.483	1	0.355	0.339	0.355	1	1	1	-	-	-	0.638
BICF2G630453510	34	32163485	f	1	0.426	0.389	0.329	0.167	1	0.694	0.868	-	0.048	0.729	0.888	0.815
TIGRP2P401699_rs8955759	34	41191206	e	0.139	0.139	0.301	0.129	0.647	0.746	0.006	0.912	1	0.904	0.983	0.071	0.757
BICF2S23410361	35	5626007	f	-	0.659	0.592	0.309	0.934	1	0.204	0.89	1	0.588	0.746	0.094	0.827
BICF2G630778539	35	21880643	c	0.029	0.221	0.255	0.01	0.035	0.917	0.05	-	1	0.061	0.915	1	0.836
BICF2G630779823	35	23606240	b	0.042	0.016	0.114	0.182	0.17	0.693	0.097	0.085	0.895	-	0.983	0.982	0.679
G1502f43S50	38	3258687	i	1	0.964	0.004	0.95	1	0.988	0.041	-	0.006	0.048	0.017	0.003	0.948
SNPs that did not perform succesfully during the Fluidigm test are highlighted in bold font.

## Sheet: Table S5
Table S5. A description of the 192 selected ancestry informative markers (AIMs) and primer sequences. For each locus SNP name, chromosome number (Chr), position and observed alleles are described. Panel 1 includes SNPs selected from the Harmoinen et al.1, panel 2 includes SNP selected in this study based on pairwise FST values, panel 3 includes phenotypic loci (black-coloured coat, white-coloured…
						Tissue samples			Faecal samples
SNP Name	Chr	Position (CanFam3)	Allele 1	Allele 2	Panel	AS	ADO	FA	AS	ADO	FA	ASP1_SEQ (forward allele1)	ASP2_SEQ (forward allele2)	LSP_SEQ (reverse)	STA_SEQ (forward STA step)
BICF2S23626182	1	6020825	A	G	1	1	0	0	0.983333	0.0476667	0	AACTCCTTGCTTGACTGCAGA	ACTCCTTGCTTGACTGCAGG	ACCTTCTTGGCAACAGCTCCT	TGAGTCACCCAGTTCTGGAA
BICF2S23526960	1	19757907	A	G	1	1	0	0	0.983333	0.0833333	0	CTTCAGTGTATCTGACTGGGAGAG	CTTCAGTGTATCTGACTGGGAGAA	TCACTAGGCTTCCTTGAAGCAAAAGT	GCCTGTTTCTGAAGTCAAGTTCTAC
BICF2P288464	1	44361551	A	G	2	1	0	0	0.983333	0	0	AATTTAAAAGTGTGTGCTGTGCCA	TTTAAAAGTGTGTGCTGTGCCG	AGACCGAACGGAGACACCTG	GGAACATCAGAGCAGTTCTCAAAAT
BICF2P392871	1	44814155	A	G	2	0	-	-	0	-	-	TTGGTGAGAAGCTCTAAGTTCATACAT	TGGTGAGAAGCTCTAAGTTCATACAC	ACACAGGCCTGCCAAAGC	CCCTTTGTTAGGGACTTGGTG
BICF2G630725359	1	47116350	A	G	2	1	0	0	0.976667	0	0	TCAGATTTCCTGCTTGGGTCTT	TCAGATTTCCTGCTTGGGTCTC	GGATCTCTTCCCTGTGGTCTCTT	GGCCCTGGGAGTTGTTCT
BICF2P259521	1	48589923	A	G	1	1	0	0	0.976667	0.0276667	0	ACAGTGGGGTCAACACTCG	GACAGTGGGGTCAACACTCA	AGCACTGTCACTCTGCACACA	AGCAAACAAAAACAACACATTTAAGACA
TIGRP2P4604_rs8896093	1	56203392	A	G	2	0	-	-	0	-	-	GGGCTTGTTTCCTCACATTCTCA	GGCTTGTTTCCTCACATTCTCG	ACCAGAATGGCCAAATGAGAGAGAC	GAACATCGCTGGGCAGG
BICF2S24117969	1	67232261	A	G	2	1	0	0	0.96	0	0	GAACCCTCTTCCCTCTCCAAT	GAACCCTCTTCCCTCTCCAAC	CTCTTCATCTGATTTCTCTGTGTATCTTCAACT	TGCTAGGTTTTAAGGCATTCAAGG
BICF2P153324	1	106637455	A	G	1	1	0	0	0.983333	0.0416667	0	CTCCCATCAGCCCTTATCCTT	CTCCCATCAGCCCTTATCCTC	GGCAGCTGAAGCAGAACCA	TCTCCATCCTCTGCCCAC
TIGRP2P20905_rs9024622	2	8810683	C	G	2	1	0	0	0.993333	0	0	GCACCAAAGTATACATGATTGATTC	GCACCAAAGTATACATGATTGATTG	TCCTAAAAATGATAAAGAGAAAGC	AAAAATTCTTCAGGGAAGGCA
BICF2P62049	2	18742404	A	G	2	1	0	0	0.986667	0	0	TTCCTTCTCCTGCAAGAACGT	TCCTTCTCCTGCAAGAACGC	GAGGTTAAAAATACTGACATCCTCAAAATCATGG	CACTGCTGGGAAAACCTACTTT
BICF2P361476	2	23337589	A	G	2	1	0	0	0.993333	0	0	GTGACGTATGACCTAATCGCAGA	TGACGTATGACCTAATCGCAGG	TATATTTTATGTCAAATATAAATACAGAGAAGCTGCTATT	AGGCCCTTTTGAATAGCAGTG
BICF2P1181690	2	27851826	A	G	1	1	0	0	1	0.0333333	0	AGACTGGAATTTTAAGGGTTCGCA	GACTGGAATTTTAAGGGTTCGCG	AGGCAATATTAGCAAAATGAGAACAATATGACTTTT	TCTTCAGTGGTTTGTAAGGCAAG
BICF2P1334121	2	30093818	A	G	1	1	0	0	0.956667	0.111	0	GCCTATCACATCCCACTATCCTTT	GCCTATCACATCCCACTATCCTTC	GCAAGCCAGAAGGGCAAAACA	TGTTGCCATCCTCTTTTCTCTTG
BICF2P521676	2	32502802	A	G	1	1	0	0	1	0	0	CGGTGATCGGACAATTGGTGT	GGTGATCGGACAATTGGTGC	ATTTGCCCGCACTCCTGC	GCTTTCCTCTAACTCCAAGGAAAT
BICF2S23516221	2	40197628	A	G	2	1	0	0	0.966667	0	0	TGAATGACCACTGAGAAATGTT	TGAATGACCACTGAGAAATGTC	TTCAGTCTTGTTTTGAAAAGATCC	CCCTTCCTTGGTCAGCTAAA
BICF2P1167270	2	47852734	A	G	1	1	0	0	0.96	0.166667	0	TCCCCCTCCCTTCCTCTC	TCCCCCTCCCTTCCTCTT	GCAAACAAAAGAAGCCAGGAAATGGT	CTTTTTTAGGGTCACAGGTCTCT
BICF2P1458875	2	52738803	A	G	2	1	0	0	1	0	0	TGTGCTCACTGCACAGCAT	GTGCTCACTGCACAGCAC	AATCTGAAAAGCTGCTGCATCTGTG	AACAAACAGGGCTATAAACAATGGTA
BICF2P878735	2	56535052	A	G	1	1	0	0	0.933333	0	0	GACTACAGAAATCCGCTCTCCAT	ACTACAGAAATCCGCTCTCCAC	TCGCCTGTTACAGCTTTCCCA	TGGGCACTTCCAGGACA
BICF2S24115352	3	5448906	A	G	1	1	0	0	0.99	0.0166667	0	TTCCCAACAAATCCTCCAGTTCT	TCCCAACAAATCCTCCAGTTCC	GCAGGCAGTGTCATGTTGGA	TCCAGGGTTTTTTGTTTTTCCCA
BICF2G630703836	3	17621267	A	C	1	1	0	0	0.96	0	0	TGCAATTGAATGGAAAGAACTTGTGT	TGCAATTGAATGGAAAGAACTTGTGG	TGTCCACAGAGGCCTCAATCC	GACTGTGAGGCAGGAAATGTT
TIGRP2P39029_rs8914036	3	20048563	A	C	1	1	0	0	0.973333	0.0333333	0	AGCATATTTTGCATAATAGATTGATCAATACACC	AGCATATTTTGCATAATAGATTGATCAATACACA	CCTGAATTTAGGGGCAGTTGCA	GGGCTTTGGGAATTAAGAAATTACCT
BICF2G630706195	3	30614369	A	G	2	1	0	0	0.983333	0	0	TTCATCCATGAAGGCACTGGT	CATCCATGAAGGCACTGGC	TTCATTTTTCTCCTAAAGACATCAGAGAGACTT	TTGTCATTCTGTGTCTTTTGTCTCTT
BICF2G630106181	3	32799546	C	G	2	1	0	0	0.926667	0	0	TGCTGTTAGTCCTCATTCTGTGAC	TGCTGTTAGTCCTCATTCTGTGAG	GCTCCCTGCCTGCCTG	CTATAAGGAGGAAAGTTTGCTATGCT
BICF2P621551	3	33460937	A	C	2	1	0	0	0.986667	0	0	GGGTGCACATACTATTCTTGGTCATT	GGTGCACATACTATTCTTGGTCATG	CCCTTCCCTTTGAGGATTCCTGT	TCTCAATGGGGAGGGTGC
BICF2G630340139	3	41810394	A	G	1	1	0	0	0.986667	0.0416667	0	CCTTCTTCCATATGCTAGGTGCTTT	CCTTCTTCCATATGCTAGGTGCTTC	ACCATCAGACACGACTGGGG	GGGTCTGTGTTTTCTCCTTTTGG
TIGRP2P43987_rs8645164	3	48331462	A	G	2	0	-	-	0	-	-	GAAATGGATGATACAACAGTCATTCTTGA	GAAATGGATGATACAACAGTCATTCTTGG	TCTTTGTTGATACACTTTTGTTTTCCTTTTCCT	AGTGCCCTCTATCATAGAAATGGA
BICF2P1385988	3	48346966	A	G	2	1	0	0	0.936667	0	0	CTTGGGGAAAAGTGATTCTGTTCA	CTTGGGGAAAAGTGATTCTGTTCG	GGCCGCCAAATATCCATGTGT	AGACTGCAGATTGTCTCCCTT
BICF2S23355550	3	51632178	A	G	2	1	0	0	0.993333	0	0	GTAACGTTTGGTAAAAGCCCTTGT	ACGTTTGGTAAAAGCCCTTGC	AGCACTGCTTTCTGAGCCCA	CCAGCCAGTCGTAACATAACGTA
BICF2P709410	3	70131987	A	G	2	0.98	0.5	0	0.993333	0	0	GCTTCTGCTCCTGCTGACAT	GCTTCTGCTCCTGCTGACAC	GCTGCAGCTACAGAGCTGGT	CACAAGCTGGACGGCA
BICF2P223300	4	25752965	A	G	1	1	0	0	0.983333	0.021	0	GACAAAACACATGGAGTGGGG	AGACAAAACACATGGAGTGGGA	CCACCTAAACATTTCTTAAAATGTTCTCTCCA	GCAACACAGACCTGCTTGA
BICF2S2362001	4	41759701	A	G	2	0	-	-	0	-	-	CAGTGTCACTTCCCTCAGCT	AGTGTCACTTCCCTCAGCC	CCAGGCTTCTGGCAGCA	GGCTTTTACCGGCTGACAC
BICF2P451419	4	74458441	A	G	1	1	0	0	0.993333	0.111	0	GGTGCCTATGTTTCCTTTCATTTACATTAAT	GGTGCCTATGTTTCCTTTCATTTACATTAAC	TTTAGTTAGAATGTTATGTAAAATTGAATTGTTGAGAAAA	ACCATTGGCTGTAAAAGTCTTAGG
BICF2P164675	5	2555798	A	G	1	1	0	0	0.983333	0.0333333	0	GGAGTTTTATGCTGCTGAGACC	CGGAGTTTTATGCTGCTGAGACT	TGTTACTTATGGCTTCTCCTTGAAAAGACT	GACAACTCCGCAGCCC
BICF2P364550	5	9854001	A	C	2	1	0	0	0.953333	0	0	CTGACATTTTTAGGTTTTCTGCCTGA	TGACATTTTTAGGTTTTCTGCCTGC	CTGCAACATCATTCTTCTGTCCCA	ACTCCTTTCTAAGTCAGCTGACA
BICF2P225206	5	38980087	A	G	1	1	0	0	1	0	0	GGCTTTCTGGCAGCATCTTAC	GGCTTTCTGGCAGCATCTTAT	GGCCCAGGACCACGTCT	GCACAGTTACCTGCTGGAG
BICF2G630186763	5	43104209	A	G	1	1	0	0	0.983333	0.0333333	0	AAGTGTGTGTTTGCATTTCCCTC	AAAGTGTGTGTTTGCATTTCCCTT	GGCTTGCATGCAGACTGTGTA	CCCAGTAGTATGTTGAGAATCAGTG
BICF2P272358	5	44114800	A	G	2	1	0	0	0.976667	0	0	GCGTGGTTTGATTTCATTCTGCTT	GCGTGGTTTGATTTCATTCTGCTC	TCAACGTGTTCTTGTGAGTTGGACT	CCAGAATGTGATTTTTGTCAGCG
BICF2S2413175	5	56660509	A	G	1	1	0	0	0.993333	0	0	GCAGTTAGAAATAGCCCAGTCTCAT	GCAGTTAGAAATAGCCCAGTCTCAC	GCTGCCTAATTGCTGCATGTCA	GGCGTTCGGACAGCATTTG
BICF2P1138616	5	63241590	A	G	1	1	0	0	0.993333	0.0333333	0	CCACTAGTGAGAAAAGCAAGGTGATAT	CACTAGTGAGAAAAGCAAGGTGATAC	CCCAGGGGCACTCTCAGTAA	AGTGAATTTGAATCCTGAAAACCCA
TIGRP2P79007_rs8677643	6	12343289	A	G	2	1	0	0	0.983333	0	0	TCTACAGCCCACTAGCCGTA	CTACAGCCCACTAGCCGTG	GGCCACCTGAGCCCTGA	CCACTGACAGAACACAGTTCC
BICF2G630165989	6	14921568	A	G	1	1	0.5	0	0.966667	0.487333	0	CTCCTGAGACCTAAGGGCA	CTCCTGAGACCTAAGGGCG	TTCTCTGGCTCTGCCTTTCCT	CAATTCTAGGAAAAGGCAATGAGC
BICF2P1256373	6	16137567	A	G	2	1	0	0	0.993333	0	0	CCTGCTCCTCCCAGAGAT	CCTGCTCCTCCCAGAGAC	GGGCATTTGAGGCCAGACT	GGGTAATCTCCTCTGTCTGTGC
BICF2G630580879	6	45830988	A	G	1	1	0	0	0.993333	0.0556667	0	ACATCAAATTTAAGACAGATGCTAAGGAGT	CATCAAATTTAAGACAGATGCTAAGGAGC	TGGAAGACACCACATTAATGAGACATTGA	AACTGTTCTGCTTTTATCCTCCAAA
TIGRP2P84968_rs8957998	6	50885620	A	G	2	1	0	0	0.993333	0	0	CTCTACTTGCTCTAATGACTCAAGCAT	TCTACTTGCTCTAATGACTCAAGCAC	TGTGGACAGACTATATCTTTAGACTCCTTACA	TTTGAATGTTTGCTCTACTTGCTCT
BICF2P698981	6	75302755	A	G	2	0.5	0	0	0.436667	0	0	AGATCCACCAATATGATCAATGCCT	GATCCACCAATATGATCAATGCCC	ATGCCCTCTGCCTTTGAGTCT	GCCGGGAACTTGATTTTAATGTAAGAT
BICF2P686788	7	23817882	A	G	2	1	0	0	0.966667	0	0	CATACCTCTGTCCAGCCAGATT	CATACCTCTGTCCAGCCAGATC	GCCACCATGTTCTTGACCCTT	TCTAATTCTGGTGTGAGCTCTATCA
BICF2P1031850	7	58062043	A	C	1	1	0	0	0.976667	0.277667	0	TCAGCAATCCCTGAAGATGGG	TTCAGCAATCCCTGAAGATGGT	GGCCCAAGTTGCTGGTTTGA	CACTTGCAAGGGTTTGTTATAAACTT
BICF2G630565160	7	62908663	A	G	1	1	0	0	0.99	0.5	0	AGAAAGAAACAAAGACAAAGTTCTATTCTTCA	AGAAAGAAACAAAGACAAAGTTCTATTCTTCG	AGGAGCTTGATGCTCGTGTGT	CAAAGGCACAGAACTAGTACTTCA
TIGRP2P116574_rs8920568	8	4727630	A	G	1	1	0	0	0.956667	0	0	CTGTGACTCACTGATCTGGACAAT	TGTGACTCACTGATCTGGACAAC	AAGCTGCCAAATTCAGCAGCA	GCTCTAGAGCCAACAGCG
TIGRP2P116705_rs8955982	8	5447212	A	G	1	1	0	0	1	0	0	AGAAAGTGTACCTTTTTCCCCCT	AGAAAGTGTACCTTTTTCCCCCC	GGGTCACCAGGAAGACAGGAA	TGACACCTGTTTGACAAAAAGCA
BICF2S23353441	8	34980689	A	C	2	1	0	0	0.966667	0	0	CACATGCCTCTATTTTCACAAA	CACATGCCTCTATTTTCACAAC	TAAGAGTGCAACAGGCATCC	GGCTATGATTCATGAAAGGTCC
BICF2S23637355	8	36227608	A	C	2	1	0	0	0.97	0	0	AGAGAAAGCAGTCTTCCAATGCTT	GAGAAAGCAGTCTTCCAATGCTG	CCTCCTTCACCCCTCCTGAA	GGTACCTCACTGAGAAGTTCAGA
BICF2S23219794	8	42749955	A	C	1	1	0	0	0.966667	0	0	GATCTGCTCCACTGCCTTTTC	TGATCTGCTCCACTGCCTTTTA	TGGATGAGGCCACAAATGGGT	CCTATGAGAGCTCATTCCAAGTG
BICF2P1183096	8	50040303	A	G	2	1	0	0	0.986667	0	0	CAGGCCTTGCTGTCACTCT	AGGCCTTGCTGTCACTCC	GGCAGGAGGGTCCCACA	GAAAGGAGAGAAAAGGCCTCA
BICF2P400484	8	53361907	A	G	1	1	0	0	0.936667	0	0	TGGAACTGCTGGGCTACAG	TTGGAACTGCTGGGCTACAA	CCTCCTTCTATCACTCTTAACTACCCCA	CAGATTATGACCTAACGTGCCTT
BICF2S23049941	8	53867751	A	G	2	1	0	0	1	0	0	CTAAATGGGAAGTTATTTTTACTGGCATGA	AATGGGAAGTTATTTTTACTGGCATGG	GAAGGCAACCAGGAAAGGTTTATCAT	AAAGATGAACAAACCCTAAATGGGA
BICF2S24116872	9	13916602	A	G	2	1	0	0	0.976667	0	0	CTTCTGAATCCCGTGAAACACATT	CTTCTGAATCCCGTGAAACACATC	CCCCTTTAAAAAAGAAAGGAGTGGTGT	ACACTCTATTCACTTTGTGGTTTCTT
BICF2P697921	9	35306037	A	G	1	1	0	0	0.96	0	0	GCTTGTCAACGTTCCTGATTCAAG	GCTTGTCAACGTTCCTGATTCAAA	CAGAGCAGCACCGTTGGG	TCTGCTCAGAGGCAGGG
BICF2P1168261	9	44506593	A	G	1	1	0	0	1	0	0	GCCAAAGACTGTTAGTATATACCATAGAAGAG	GCCAAAGACTGTTAGTATATACCATAGAAGAA	AAAGGGGATATTATTAAGGTGATAAATAATTAAAAGTCAA	AGAGAGATAAGCATCTGCCAAAGA
BICF2P1029924	10	12158740	A	G	1	0.98	0	0	0.966667	0	0	GTTCAGATTGAGGCCTAATGTTGTC	GTTCAGATTGAGGCCTAATGTTGTT	CGGACCCAGGAATGGTACATCT	GGGAAAAAGAAACTTACTCAGGAGA
BICF2S23727941	10	29935397	A	G	2	1	0	0	0.976667	0	0	AAAAGGGACCTTCACAGGGAA	AAAAGGGACCTTCACAGGGAG	TGGGAGCCCAGGCTTCA	GTCAGCGCTTGAGCCATAA
BICF2P1118910	10	35066088	A	G	2	1	0	0	1	0	0	CACAGGACTTTGAGTAAAAAGACCAA	CACAGGACTTTGAGTAAAAAGACCAG	GGGTTGTCATCTCATTTACTTTCAACATTTAGA	CTGCAGGTGCATACACAGG
BICF2S2452880	10	38246453	A	G	2	1	0	0	0.993333	0	0	AGCTAAAGGTCCTCATGGAACAA	AGCTAAAGGTCCTCATGGAACAG	CACATCTGCAGGCTGAAGTCC	CACAGGGGTTTCCAAAGAAAATAAG
BICF2S2329978	10	51905502	A	G	2	1	0	0	0.983333	0	0	AGCAGCAAGATTGAGTCTTCCA	GCAGCAAGATTGAGTCTTCCG	AGAATTCTGACTCTTCCTCAACTGGAAAA	AAACTCTTAAGAAAGCCAGAAAGCA
BICF2G630490316	10	53450058	A	G	2	1	0	0	0.986667	0	0	GAGTGGTGACCTCTAAATCTTGTCT	AGTGGTGACCTCTAAATCTTGTCC	AAAATATAGATCTTAATAACTATCAGGATTTTGTCCGAGT	CTGATTGTATTTTCCACTGGGAGT
BICF2S2448146	11	1933887	A	G	2	0.5	0	0	0.426667	0	0	CCTCATGGTGTCAGAATCTCACA	CCTCATGGTGTCAGAATCTCACG	TGATTCTCCTTCCCATGGTGCT	TCTGCACTTGCATTTAACTACTCC
G669f13S175	11	32238157	A	C	3	1	0.25	0	0.993333	0	0	GCTCTTCTGAAATGTTAGAGACCGA	CTCTTCTGAAATGTTAGAGACCGC	CACCATCCTGGATGTAAATGTTTAATGCT	CCAGTTGTTGGTATAATAGGGCTC
BICF2P734228	11	35007474	A	G	2	1	0	0	1	0	0	CAAATCCTGAATGTGAAAGCTTCAGT	AAATCCTGAATGTGAAAGCTTCAGC	GAAGCAATTGCCGGGATCCT	GGCTTAATCAAATGAAGTTTTAAGTAACCAAAT
G719f34S63	11	58677311	A	G	2	1	0	0	0.993333	0	0	CTGCTTTATTTCCATGGCTTAATTACCT	TGCTTTATTTCCATGGCTTAATTACCC	GGCCAATGGGAATAGAAGAATTTCTCAAT	CTGTGGTATGTGGTCTGCTTT
BICF2P977078	11	65781451	A	G	2	1	0	0	1	0	0	AGCAGGCAACAGATCTATAAATCCTT	AGCAGGCAACAGATCTATAAATCCTC	CCCAGAACCGTAGTAGTGTAAAATGAAGA	CCAAGTCATGCAGATAAAATAAGCAG
BICF2P83672	12	1283143	A	G	2	0	-	-	0	-	-	GGCCAAAGTTTCATGTCTGATTGT	GGCCAAAGTTTCATGTCTGATTGC	CCAAACGTCTGATTGGCAGGA	CCTCCTTCATTAATTACTTGAAAAGGC
G750f39S170	12	37802395	A	G	1	1	0	0	1	0	0	CCTTCAGGATAATTGAGTCAAGAAATTGAT	CCTTCAGGATAATTGAGTCAAGAAATTGAC	ACTAATTCTCACCAATATCAAACTTATTCAGAGACC	AGCTTTCTGCTTGTCTGTTTTACA
BICF2G630662749	13	32107117	A	G	1	1	0	0	0.993333	0	0	ATAAATAAATAGTAACTCACTCCTCTGCTTGA	AAATAGTAACTCACTCCTCTGCTTGG	GTCTACTTGCTTAAAATATACAATGCCTAGTCAC	CCAGGCACACATTTTGCATAATAAA
BICF2P1014057	13	39309741	A	G	2	0	-	-	0	-	-	CATGCATGACATCCCCAGATAGT	TGCATGACATCCCCAGATAGC	TGGCCATCCTCAGGCACA	CGAATAGCCCCTCCAAATAAAACA
BICF2G630747923	13	60158661	A	G	2	1	0	0	0.986667	0	0	AACCACCCCGTGCATAGTT	ACCACCCCGTGCATAGTC	GAGATGGTATGAATATATTTAAGTGGTATCAGTTATTGAG	GTACAGAAATGTAAGGAACCACCC
BICF2S23225775	14	24204531	A	G	1	1	0	0	0.976667	0.0556667	0	CCAAAGAAACTTATGCCCCCAG	CCAAAGAAACTTATGCCCCCAA	CCTCTCAAGCCAAGTTGAAAGAAGG	CAGCATGGGTCATCTCATCTC
BICF2P1374301	14	31033604	A	G	2	1	0	0	0.976667	0	0	TCTTGAAATAACATGCTCCCCTCT	TCTTGAAATAACATGCTCCCCTCC	GCAGTATAGGAGATGTGTTAGGTGAAGT	TCACTTGAGTTCTTGAAATAACATGCT
BICF2P517693	14	35368910	A	G	2	0.98	0	0	1	0	0	GCAACAAAAGCAGTAAGACAGAAGA	GCAACAAAAGCAGTAAGACAGAAGG	TCCTTTTATTTGAACTTTATATTACATATCTGCTTGCTTA	GAGAAAAGAAATAGCAACAAAAGCAGT
BICF2S23112773	14	46664090	A	C	2	1	0	0	1	0	0	GGTATACAAAACAGTTCTTTGCCCATA	GGTATACAAAACAGTTCTTTGCCCATC	GCTGATGGAGCTCCTCGGT	TGTCTTTCATCCCTTCTGGTATACA
BICF2S23343847	14	56687500	A	G	2	1	0	0	0.976667	0	0	CCAACCGTGGTCTCCCA	CCAACCGTGGTCTCCCG	CTGAAAGTCACCCGAGGGACA	CCCACCATAAGCTTTTCCCAG
BICF2P236924	14	59688221	A	C	2	0.5	0	0	0.54	0.063	0	GTACTTCCACTCAATCCTGCTCA	ACTTCCACTCAATCCTGCTCC	CAAAGGACTGAAATGAAGAACAGGCA	CCCCTGGAAATATTTCTGGGT
BICF2P634569	15	9017841	A	G	2	1	0	0	0.993333	0	0	TCACCTTTTAGAAGAACACAGTGCA	CACCTTTTAGAAGAACACAGTGCG	CAGAACCAGAAAAGGCTGGCA	GAGTCGCCACATAAAAGGATCAC
BICF2S22912279	15	37729189	A	G	1	1	0	0	0.983333	0	0	AATTGCAAAGGGCAGGAACAC	CAATTGCAAAGGGCAGGAACAT	AGCCTCCAATTACAGATAACCTTGCT	ATCAAGCTGAGAGATGAAATGCAA
BICF2P179705	15	42887424	A	G	2	1	0	0	0.976667	0	0	CCCAAGAGGATCTCATCAGCA	CCCAAGAGGATCTCATCAGCG	AACTTCACCTCCCGTGTGGA	TGGTTTACCTGCAGAACAATTCAC
BICF2P1448058	15	44001348	A	G	1	1	0	0	1	0.0276667	0	TGAAAGGAATTCTCCATGTCCCA	TGAAAGGAATTCTCCATGTCCCG	TTTTTCACTAGTCATTGTGAATGGAATTGGG	GTTGAACAGGAAGTAGTCTTCCC
TIGRP2P202219_rs9032566	15	44298018	A	G	2	1	0	0	0.986667	0	0	CTGCTTTAGGGATACTTGCTTTGTT	CTGCTTTAGGGATACTTGCTTTGTC	ACACAAAAGGAGGTTTATTTTTGCAAAGAACT	ACCCCCAGGGACTGC
BICF2P249061	15	49475125	A	G	2	1	0	0	0.983333	0	0	ACCATTGTACATATTGTCTGCTGTCA	CCATTGTACATATTGTCTGCTGTCG	TGCAGCTTGGAGCAGGCTA	ACAGAGTTCCTATGATACCATTGTACAT
BICF2P1059843	15	62984608	A	G	1	1	0	0	1	0.361	0	AAAGCTGGAATTAGTTATTGTGATGGC	CAAAGCTGGAATTAGTTATTGTGATGGT	CGTTTGCATGCACACATTGGG	TTGAATATTAAGGCACAAAGCTGGA
BICF2P1077349	16	959940	A	G	2	1	0	0	0.983333	0	0	ACAATTTGCACAAATGGCTTGACA	CAATTTGCACAAATGGCTTGACG	AGCACCCGCTCGGTGA	TGACAAGGGTGGTGACACA
BICF2P1395349	16	2262752	A	G	2	0.98	0	0	1	0	0	GCATCCCTCATTTCTTCATCCCT	GCATCCCTCATTTCTTCATCCCC	TTTGCAAAGCAGTGGGGACC	GCACCTCAGCCACTTGC
BICF2G630843397	16	9152093	A	C	1	0.98	0	0	0.99	0.0556667	0	CGGACCTTGACCTTGACAGT	CGGACCTTGACCTTGACAGG	GGTCTCCTTCCCTGGAGCA	TGAGGTGAACAGAAGACCGT
BICF2P239653	16	12524995	C	G	1	1	0	0	0.973333	0	0	CCTCTAAAGTCTGTGCACATCAC	GCCTCTAAAGTCTGTGCACATCAG	ACCCACACATCCCTTCTCTGC	TCTCGTTGCTTTCCCAAGTG
BICF2G630115554	16	35124987	A	G	1	0.98	0	0	1	0.305667	0	TTTCCAGTCATTTTTACAGAGGGTTAGA	TCCAGTCATTTTTACAGAGGGTTAGG	TCAGGAAAATTTCAATGGAATAAGTTCTTTGTGATT	CATTTCCCTCATGTACATCTTTTGTC
TIGRP2P216521_rs8707766	16	41676727	C	G	1	1	0	0	0.983333	0.0713333	0	CCTCTCTAGGCTTCTGTGTACG	CCTCTCTAGGCTTCTGTGTACC	AACAGTGATATGTTCTATAATACTACAGTTACATATATTT	CATGTGACTATGGCAAGATCAGC
BICF2P464353	16	41960527	C	G	2	1	0	0	0.893333	0	0	ACTGCCCCCAGCTCG	ACTGCCCCCAGCTCC	ACAAGCCCATACAGAGTGTGATGA	AGCCCACCATTTAAGACAATATGTT
BICF2G630817564	16	50265478	A	C	2	1	0	0	0.983333	0	0	CGGTTTCTGCTCCTAAGATCCA	CGGTTTCTGCTCCTAAGATCCC	CATCAGCTCAAAATAAAGAATTAATAGTAGTTAAGTTTCT	TTTTAATTGACTGGGCGGTTTCT
BICF2P750165	16	58782326	A	G	3	1	0	0	0.986667	0	0	CCATACACATGAACAAGCGTTCTTT	CCATACACATGAACAAGCGTTCTTC	TCTGCCAGGTTGAGCTGCA	GGAAATTTAAGAGATAAGAATGGTCCATACA
BICF2S23659314	17	10863552	A	G	2	1	0	0	0.993333	0	0	GCCAAGTGATTCCCAGAGAGATTT	GCCAAGTGATTCCCAGAGAGATTC	GCAGCTATTTTGGAATCATTCTTTCCCT	CAAATATTACCACCTTCTTTCTTGCC
BICF2P1165732	17	35992400	A	G	1	0.98	0	0	0.993333	0	0	GTGTGTTTGTTACCGGGCG	TGTGTGTTTGTTACCGGGCA	ACTTCCCGACGGCGCT	GAGAACACACCAGGAGTCAATG
BICF2P609971	17	40078940	A	G	2	1	0	0	0.983333	0	0	TGTTGAGCCTTCCTTTGGAGT	GTTGAGCCTTCCTTTGGAGC	GTGAGATGAAAGCATCCGGAACTT	CCCTCTAGCCCCAGTTGATT
BICF2S24412848	18	29174242	A	C	2	1	0	0	0.966667	0	0	ACAAAGTTCCTCGGCCCAA	ACAAAGTTCCTCGGCCCAC	CGTGGTACTTGGGGGCCTAT	CAGGCAGTCGGGCTC
TIGRP2P247920_rs8757526	18	29972549	A	G	1	1	0	0	1	0	0	ACTTTCCTGCTTCCTACCATGTTAG	ACTTTCCTGCTTCCTACCATGTTAA	AGTGCAGACCAAACTAGGGTGT	CTGCCTGGACTGTCTTCTTTT
BICF2G630697807	18	36768879	A	G	2	0	-	-	0	-	-	GGCCAGTCTCTCCCACTTGT	GGCCAGTCTCTCCCACTTGC	CAGCAGCAGCTGTCAGACTA	AATAGCCACTGACTGGAGCC
BICF2P303228	18	37699946	A	G	2	1	0	0	0.993333	0	0	AGGGTCAAATAGGGCATCTAGGTA	AGGGTCAAATAGGGCATCTAGGTG	GAGAAAGAGATCTTCTCATTTGAGGT	TTTGGTGTTGGAATAGGGTCA
BICF2S2312188	18	52571108	A	G	1	0.98	0	0	0.976667	0	0	GCATCCCTTTCCCAGCACA	CATCCCTTTCCCAGCACG	TGCCCAGATTTGCAGACCCT	AGAGATAGAGGTTAAGCTTATGCCA
BICF2P924889	19	4776127	A	G	1	1	0	0	0.99	0.0276667	0	ACAATTTTATTCCCCCATTCTACCCA	CAATTTTATTCCCCCATTCTACCCG	TGGCACAACATGCACACAGG	CCAATGTAAGGTAAAGAGTAAGAATATATTCTTCA
BICF2G63037621	19	12690332	A	C	2	1	0	0	0.876667	0	0	TGCCCTTCCTGGCTGAATAA	TGCCCTTCCTGGCTGAATAC	GCAACCCAAGTTCATCTATTATTGCTCTT	CCCAACCCAAGCATGTTTTTC
BICF2S236916	19	14945857	A	G	1	1	0	0	0.983333	0	0	CTAGAACCTTCCCTCAGAATTTCCTTTA	GAACCTTCCCTCAGAATTTCCTTTG	GCAATAGGGTAAATAAATTACACCTAATTACAGAAACTC	CCGGGTTGCCCTACAATTATATT
BICF2S23349780	19	35779602	A	G	2	1	0	0	1	0.333	0	TTTAAAAACTGGCATTCAGTATTTGGTACA	AAAACTGGCATTCAGTATTTGGTACG	ACCAGTTCAAACTCAGCTCTATTCGTT	AGAAACATTGACAAAAATTTTAAAAACTGGC
BICF2P1465016	19	36534972	A	G	2	1	0	0	0.993333	0	0	CGCCATCATAATGCAGAGATCCTA	GCCATCATAATGCAGAGATCCTG	TTCTTCGCAGGAAAGGGCCTA	AATAGCTTGTAAGAAGACACGCC
BICF2P156774	19	37334443	A	G	2	1	0	0	0.993333	0.139	0	GATCCTGCACTACTTAACCCCA	ATCCTGCACTACTTAACCCCG	ACAGCTCCTGGTCCAACCAT	AGCGACACCTTATTTGCAGG
BICF2P1414185	19	39694253	A	G	2	1	0	0	0.993333	0	0	CACTCAGGAATGTCTGTCTGCATA	ACTCAGGAATGTCTGTCTGCATG	TGTCATATCATTGCCGATGACTAATAGTGAAA	GCTGAGACAGCCTACATATTACAC
BICF2P1262794	19	51221400	A	G	1	1	0	0	0.976667	0	0	GAATGAGACCAGAGACTGGCA	AATGAGACCAGAGACTGGCG	TCACTGACACAGGCACCATGT	TGGAAGGAATAAATGGAATGAGACC
BICF2P1056166	20	13273535	A	C	1	1	0	0	0.983333	0	0	TTTGTGCTACCACTATTGAGCTCTAATA	TGTGCTACCACTATTGAGCTCTAATC	CAAAATACCAAGCAATGAATAATTTTCCATTCAATTCT	GAACATCCTTTTACCACTAGGCTT
BICF2S2397467	20	29076685	A	G	2	1	0	0	0.983333	0	0	TCAATTCCATATTGAGGTGTCTACAGT	TCAATTCCATATTGAGGTGTCTACAGC	GCCAATTAAAGACAAAGAAAAATAGTCTCATTAATGAATT	AGAACTGCGCAAGTGTCAATT
BICF2P1035295	20	32023371	A	G	2	1	0	0	0.983333	0	0	CTGTGCCTCTGATTAAGACCCA	TGTGCCTCTGATTAAGACCCG	CCCCACTTTGCCCAGCAAG	TCAGGGCCTGGCTCTC
BICF2P1297167	20	34235784	A	G	3	1	0	0	0.976667	0	0	CATTTTAGTGCACTGCCTTTTT	CATTTTAGTGCACTGCCTTTTC	TGTTCTCAATCCACTTTAGGCTT	AGAGTTTGCTGACCCTGCAT
BICF2P272829	20	36061130	A	G	1	1	0	0	0.976667	0	0	GAGATATGTGCCACTTCCAGGT	AGATATGTGCCACTTCCAGGC	GAACATGGCCAAGTGACCCG	AGCAATGAAATGCAGCAGAGG
BICF2P1191359	20	47988327	A	C	1	1	0	0	0.976667	0.0833333	0	ACAACCATTTGTACCCCCCTC	GACAACCATTTGTACCCCCCTA	CCTACCCACTGGTTTGGTGC	ATAGACAGTGGTTGGTTGCAAAT
BICF2P306813	20	57982848	A	G	1	0.98	0	0	0.99	0	0	AGCTAGAAGCACATTTCCCGTTTA	GCTAGAAGCACATTTCCCGTTTG	CGGAGGCCGCAGCAGA	GCGGCTCTTAATGAAGACGGA
TIGRP2P278990_rs8738286	21	1725900	A	G	1	1	0	0	1	0.366667	0	GCTGTCTGTGGGCTTCTCG	GCTGTCTGTGGGCTTCTCA	GAGAGCCCCACCATCCCA	TTCTTCTCTGTTAGGTTTGACTTGC
BICF2P1125942	21	19265186	A	C	2	0	-	-	0	-	-	CCCTGATGGCTAAAACTATCTTAAGGA	CCTGATGGCTAAAACTATCTTAAGGC	CTCTTCTCCCCTTCCTGGCT	CAAGATGGGACCACCCTGA
BICF2S23011273	22	4650996	A	G	2	0	-	-	0	-	-	CACTTTTTGTAAGTCAGTGTGTGAATGT	ACTTTTTGTAAGTCAGTGTGTGAATGC	CTGATTCCCTTCAACTGCAAAAAGGA	CTGACATCCCCACTCACTTTT
BICF2P451574	22	7149678	A	G	2	0.98	0	0	0.993333	0	0	GTGAAAATGCTCCAGGAAAAAGCTA	TGAAAATGCTCCAGGAAAAAGCTG	CCAATGCTTGTGCAGGTGTCA	GCTCTGGAGTCTGAGATAGTGA
BICF2S24115465	22	7530704	A	G	2	1	0	0	0.97	0	0	GCAGAAAATCCTTGCTGGACA	GCAGAAAATCCTTGCTGGACG	CTCACCACATGTAGGTACAGATTTATTTTTGTT	TGATTCAGTTAGCCGAAAGATGC
BICF2P368454	22	8629240	A	G	2	1	0	0	0.983333	0	0	GCTAACAAAGGAATGACCATTACAGAAT	GCTAACAAAGGAATGACCATTACAGAAC	TTTTATCTTATATTAATAGATGTTATTGGGAAAAGCAACC	CTCTTCTTTAGCATATCCATATAGCTAACA
BICF2P143120	22	9356030	A	G	2	1	0	0	0.983333	0	0	CCTGCTATCAGAAAGAAGAACATTCCTATA	CTGCTATCAGAAAGAAGAACATTCCTATG	GCTCTTCACTTTACAACATTTGGCCT	CAGTATAGTCTCTCCCCTGCTATC
BICF2G630317215	22	9464710	A	G	1	0.5	0	0	1	0	0	TCTTAATGTGAATGTTTAAAACCAGTCCAG	TCTTAATGTGAATGTTTAAAACCAGTCCAA	CTTCCATTGATCTGGAGATGGGC	GGTGCACAAAGTATTTCCATTAACC
BICF2S22918832	22	12339348	A	G	2	1	0	0	0.953333	0	0	CTGATGCACTATGTTGTTGAGTGA	CTGATGCACTATGTTGTTGAGTGG	TGGCAACTTAATGTATGCAAAATTAAGACATGTT	CAGGGTGAATGGTTGCTGA
BICF2P199013	22	15519199	A	G	2	1	0	0	0.983333	0	0	CACCTAACACAGAGGCTCCT	CACCTAACACAGAGGCTCCC	CAGCATGCACCAAACTATTCCCA	TCCTCCTCTGGTTTCTATGCTG
BICF2G630320398	22	16078107	A	G	2	1	0	0	0.976667	0.067	0	TGAGTTGCCCCAAGTTCCTTT	TGAGTTGCCCCAAGTTCCTTC	CTCGACCTGCTTTTCCTGCC	GCTGTCACATGCACTGATCAT
BICF2G630320565	22	16913009	A	G	1	1	0	0	1	0.416667	0	TTCTCCGGAGCATCCAGAAAA	TTCTCCGGAGCATCCAGAAAG	CCTGGGGGTTCATAGCACAGT	CCCAACAAATTTGAAGGCTGAATTA
BICF2S2397319	22	18286361	A	G	2	1	0	0	0.966667	0.167	0	TGAACACTCAACTATTAAGCCTTCTA	TGAACACTCAACTATTAAGCCTTCTG	AAGTCAGGATCATGGCTAGCTT	TCCATAATTTGAAAAATAAAGTAAAAA
BICF2P711452	22	44576904	A	G	1	1	0	0	0.956667	0	0	GCCTTAGTTTCAGGCAGCATTCTAT	CCTTAGTTTCAGGCAGCATTCTAC	AAAATCATAATAACTCCTAAGTACATCTACACCTGTTAAA	GCTTTTGTCTTTGAAGTGGAGC
BICF2S2449563	22	52403809	A	G	1	0.98	0	0	0.983333	0.078	0	CACGGAGAACCTGGGAGAA	CACGGAGAACCTGGGAGAG	GCACTGGTCCCAAGGGTG	CAACTTACTGACGCAGAGTAGAAAT
TIGRP2P303764_rs8754818	23	26192656	A	G	1	1	0	0	0.95	0.015	0	CCCCAATCCCTTCCTCCTT	CCCCAATCCCTTCCTCCTC	TCTGCAAGGCAATCCAGATCCT	TCTCAAAACCTAGAAATTGATTCCCC
TIGRP2P306156_rs8725292	23	39522326	A	G	2	1	0	0	0.993333	0	0	GCTGGAGGTTCATCTATTGCCTT	GCTGGAGGTTCATCTATTGCCTC	CGATGATGGCATGCTCCCAG	ATGCTGCTTCTGAAAAGGCT
BICF2P57528	24	523951	A	G	1	1	0	0	0.976667	0	0	CCGGGCTGGATTTGAACG	ACCGGGCTGGATTTGAACA	CCTGGCTGTGAAGCAGAACA	CGCAGATACGCTCTTCCAG
BICF2G630505632	24	16686873	A	G	2	1	0	0	1	0	0	ACTGCAGGTGACAATATGTCTTGAA	ACTGCAGGTGACAATATGTCTTGAG	TTTGATATGTAAATCAGAAAGTATGGAAAAATAGAAGAAA	ATGCTCACAGGAATTGACTGC
BICF2G630505608	24	16721266	A	G	2	0	-	-	0	-	-	TTTCTCTGTAGCTGCAGGTGAATAT	TTCTCTGTAGCTGCAGGTGAATAC	CATTCCCTACCCCTCTGGGTT	TGTGCTGGAAGCTGTCTTTC
BICF2G630505011	24	17600496	A	G	2	1	0	0	1	0	0	CCTCACAAGAAAGGACCCCAATA	CTCACAAGAAAGGACCCCAATG	TTGAACCAGCCCCCTCCA	GGGTATAGCCTGCTGATACCT
BICF2P428938	24	26024755	A	G	2	1	0	0	1	0	0	GGACCACCTGTTGTGCTCA	GGACCACCTGTTGTGCTCG	GCCTGGACACGGACACGG	CCCCATCTCCACTCCCC
BICF2P41054	25	12314463	A	G	1	1	0	0	0.92	0.021	0	TCAAATATCCCATGGGAAAAGTCACA	CAAATATCCCATGGGAAAAGTCACG	TGCCTTGGAACACCACTCGT	ACATCTCTTGGGAAGAAGGCAT
BICF2P1096601	25	16308812	A	G	2	0.98	0	0	0.913333	0	0	CGTGTGCATAATGAATGCGTCT	CGTGTGCATAATGAATGCGTCC	ACTTGAAAACTGTATATGGAGGGCTCA	ACCATGCTGTATTCCACTTATTTCG
BICF2G630101859	25	33622657	A	C	2	1	0	0	0.976667	0	0	AACACCAGTAAGGAAACTAAGCTCA	ACACCAGTAAGGAAACTAAGCTCC	ACATGTGGCCTTGAAGAGGCA	CCTGGATGATGAAGGTGAACA
TIGRP2P331635_rs9238952	25	42248167	A	G	2	1	0	0	0.976667	0	0	AAACATACCCACTACGGTACCTTTA	AAACATACCCACTACGGTACCTTTG	TGACAAAGAACCTCTAATTTTGAT	TCCCTTCTCAGTGCCTATCTG
BICF2P137558	25	44767977	A	G	2	0.98	0	0	0.953333	0	0	CTGATGGTTCTCATCCAGTCCT	CTGATGGTTCTCATCCAGTCCC	AGCAGGTGACTGAACTGTGGT	TGGGTAGTGGTTTAAATGTCTTTCATC
BICF2S2415166	26	24956479	A	G	2	0.98	0	0	0.976667	0	0	CACTAAAAAAGAAGCCCTGCTATGT	CACTAAAAAAGAAGCCCTGCTATGC	CTGACACACTGAATCTACCTGAGGAA	CATATCCAGGAAAAGGCACACT
BICF2G630197064	26	35147391	A	G	1	1	0	0	0.993333	0	0	GGGAACCCACGTTATGCTATTTC	TGGGAACCCACGTTATGCTATTTT	GAGACAAATAAAGCAAACCTTTAGATTTGTGTGA	CTGAGTTCTGCTCCTTAGGC
BICF2P558862	27	8951876	A	G	2	1	0	0	0.976667	0	0	GGAAGTCAGTGTCTGGTGTACTT	GGAAGTCAGTGTCTGGTGTACTC	CCCCACATCACTGTACAGTGGA	AGTCATCTTCCCTGAAAGAGAGG
BICF2P866415	27	16423267	A	G	1	1	0	0	0.986667	0.0556667	0	CAATAAGGAAACTTGGCCTTTGTCAT	AATAAGGAAACTTGGCCTTTGTCAC	GGGCAAACACTTTCATACTGAAAAGTTCT	CCTCTAGGAGGCAGCATAATATAGT
BICF2S23651416	27	35629113	A	G	2	0	-	-	0	-	-	AGTTAGTTCTGACCATTTACTTTGA	AGTTAGTTCTGACCATTTACTTTGG	AAAGATTACTAAATTTTTAAGGAGAAAA	TCTTAATCCATTAATTTTCTGTTGAGAG
BICF2G630276750	28	7729556	A	G	1	1	0	0	0.97	0.021	0	GACCAGAGAAAGAGCCCTATTCC	GACCAGAGAAAGAGCCCTATTCT	GAAGTGCTCCAGCAGGGC	GTCTCCCTGGAGGGCA
BICF2P407965	28	11496843	A	G	1	1	0	0	0.993333	0.0416667	0	CCTCTCTGAAATGCCTAGCACTC	CCTCTCTGAAATGCCTAGCACTT	CGGGATGCCTGTTTGTCTCCT	GGCTGCACTCCACAGGA
BICF2P1122577	28	29058281	A	G	1	1	0	0	0.986667	0	0	ATGTTAACTGATTCCATTTATTACCATGTCAG	GATGTTAACTGATTCCATTTATTACCATGTCAA	TCTGAAGTTAGCAGAAATAACAAAGTTTTAAATAAAAGAA	AAATTGTGGAGCTTTTTAAATTGAATAGATGT
BICF2P86732	28	29650842	A	C	2	1	0	0	0.983333	0	0	GCCCAGTGTCTAAGGGTCA	GCCCAGTGTCTAAGGGTCC	CTCCAATGGAAGGATGGAGGCT	CCACCTCCTGCCCTGG
BICF2S23758182	28	32641862	A	G	1	1	0	0	0.993333	0.404667	0	GCCCCTCCCACAACCAT	GCCCCTCCCACAACCAC	AGCGCTCTGATGGCACCT	CTCTTTGTTCCCAAGCCCC
BICF2S23241117	29	10725198	A	G	1	1	0	0	0.986667	0.0383333	0	TGAAGCTCAAGTATATAAATGCCCCTC	TGAAGCTCAAGTATATAAATGCCCCTT	TGCTGCCCAACCCCTACT	TGGAGAGCAGCTTACTTGATAGT
BICF2P995528	29	24402846	A	C	1	1	0	0	0.973333	0.0903333	0	CACATGTATGAGTTCACTTGATTATGTTGAA	CACATGTATGAGTTCACTTGATTATGTTGAC	CATTATGAATTTTGTACATCCAATGGAGACTGT	AAGCACGTATTTGGAATATGATCACA
BICF2P1059643	29	39338570	A	G	2	1	0	0	0.983333	0.083	0	GCGTTCAACTCACAAAAATCCAACTT	GCGTTCAACTCACAAAAATCCAACTC	AATTTACTGAATTTGAGTACTGATTTAGTTAGATGGATTT	AAACTTCAATTCTGTTTAAATGCGTTCA
BICF2G630412395	30	1523168	A	G	1	1	0	0	0.966667	0.0236667	0	GCTTCTTAGAGTAAATGTCCAGGAGAAG	GCTTCTTAGAGTAAATGTCCAGGAGAAA	CCTTTGGGGAAAGCAGCTGAA	GTGGTTTTGCTAGTTTACTTTTGCT
BICF2G630409723	30	14288568	A	G	1	1	0	0	0.96	0	0	ATCCCCTCTTCTAGAGTTTTGCG	CATCCCCTCTTCTAGAGTTTTGCA	AGTCCAAACCCAGGTTAGGCA	GTTTACCATGGCCATGTTCACTAT
BICF2G630402763	30	24741573	A	G	1	1	0	0	0.993333	0	0	GCAATCTACACATGAATTCCTCCCAT	CAATCTACACATGAATTCCTCCCAC	CCCCAAAGTTTGCCTGGGT	TCTTGTCTTAATTTGACAGGGTTCAG
BICF2P1138500	30	29311707	A	G	2	0	-	-	0	-	-	CAAATATTTGTGCCTGTGCTAGCA	AAATATTTGTGCCTGTGCTAGCG	TGTCCCTCCCCCAGAAAGG	ACCATGCAAAGGACCAACAA
BICF2P891982	31	2120727	A	G	2	1	0	0	0.976667	0	0	AGAAGACCCTAGCAGACCCTATAA	AGAAGACCCTAGCAGACCCTATAG	AGAGCTTACTTCTGACACTTATTTTAATCTTTCCT	AGTACTGGGCATGTAGAAGACC
BICF2G630728010	31	3719669	A	G	2	1	0	0	0.983333	0.222	0	CAAATAACTGATTTCTTCTGTTTGTTCATACCTA	AATAACTGATTTCTTCTGTTTGTTCATACCTG	CCACTTATATATCTGCAGTAGTCAAGACATGA	TCCCTCCAAATACACAAATAACTGATT
BICF2S23517671	31	9216633	A	C	2	0	-	-	0	-	-	GATGTATTTTATTGCCACTTTTGA	GATGTATTTTATTGCCACTTTTGC	TTTGAATTAGAGGAGATTAAATATTAGAAA	GTTAACAAACTGGTATAATTTGTATAGATG
BICF2P1368599	31	16093860	A	G	1	1	0	0	0.95	0	0	TCTTAGTTGTCGTTTCTATGGCCA	TCTTAGTTGTCGTTTCTATGGCCG	ATGGTGATGACAATTTGCTGGGAAAA	CAGCTATTCACTGTCACTTCCTC
BICF2P220880	31	26255430	A	C	2	1	0	0	0.97	0.083	0	GGAGAACAAATGGCTTCAAGTTGT	GGAGAACAAATGGCTTCAAGTTGG	TCTTCCTCCACAAAGGAATATGGCATT	GGACAGACCCCAGGGA
BICF2G630601861	32	3663386	A	C	2	1	0	0	0.976667	0	0	CCTAAATCTTACTGCTTCTGTAGACCT	CCTAAATCTTACTGCTTCTGTAGACCG	GCACCACCATATATTTTTAGAGTCTTTGTAGC	CTCGTACTGGAAAATGTGATACCTAAA
TIGRP2P382710_rs8664655	32	28250646	A	G	1	0.98	0	0	0.976667	0.0276667	0	GTCTTATCTGAGTTTTCTGGGTGCTA	TCTTATCTGAGTTTTCTGGGTGCTG	CAAGCCTGTGGTGGAGTCAAA	CTCACTGATATTCTAGATATACATTTCTGTGG
BICF2G630245112	33	2432073	A	C	1	1	0	0	0.986667	0	0	TCTAGGAAGAGGAAAATGATTCCTAATTTGT	CTAGGAAGAGGAAAATGATTCCTAATTTGG	ACCAATCAGTGCTGGGGACA	ACCTAACCAATCCATCTTTCTAGGA
BICF2P1087893	33	6858004	A	G	2	0	-	-	0	-	-	TTGACTCAAAGCTCATGAGCTGA	TGACTCAAAGCTCATGAGCTGG	CCTGCATCAATTAGAAATGACTCAGTGG	GGCAAGTTATTCCTGGAAATCACTT
BICF2P285168	33	8926215	A	G	1	1	0	0	1	0.0333333	0	GCTACATGAGATGAAAGCAAGGTT	GCTACATGAGATGAAAGCAAGGTC	GCCAAGAGAAGGATAGAGAGTCCC	GCTGTGCCAAGTTCATATGTGTTT
BICF2P1060759	33	14129974	A	G	1	1	0	0	0.95	0.014	0	CCCCGAGGTCTACGAGCA	CCCGAGGTCTACGAGCG	TGAGTGCCAAACCCGTGAGT	GCTGGTTGCCCCTTGTAG
BICF2G63075240	33	30222570	A	G	2	1	0	0	0.986667	0	0	CAGCTTTTTAATTATAGGGGCTTTGCA	AGCTTTTTAATTATAGGGGCTTTGCG	AGAATATGCGAAATTTGAAATGATGTACAACACTT	AGTTCCCTTGTATACCTATCAGCTT
TIGRP2P393486_rs8750163	34	9332550	A	G	1	1	0	0	0.993333	0.0556667	0	TGGACTGCTTTCAGATGGCA	GGACTGCTTTCAGATGGCG	CAAGGCATGAAGGCCTGAGC	CGCCCTGACTTCCCTCT
BICF2P201328	34	21526852	A	G	1	1	0	0	0.976667	0	0	CTCCTGGACAAATGGGAAGAAC	CCTCCTGGACAAATGGGAAGAAT	TCAGTTCAAATTATTAAGCATACTATATAAAGTGACCATT	CCCTTAAAGCAAAGATTGGTCTCC
BICF2G630453510	34	32163485	A	G	2	0.96	0	0	0.976667	0	0	CTCGAGTCACAAGTGACAGGA	CTCGAGTCACAAGTGACAGGG	GGGTGCTCCTACTAGGCCTC	GCTCTTTGAGAATAGAGCAATATTGACAC
TIGRP2P401699_rs8955759	34	41191206	A	G	2	1	0	0	0.976667	0	0	GAGGAAATTGGAAGAAGGTTTCAACA	AGGAAATTGGAAGAAGGTTTCAACG	GCAATCTCTATTTTTGTTTTGTTCTGTTGGG	CATGATGACTTCAACCAATATGAGGA
BICF2S23410361	35	5626007	A	G	2	1	0	0	0.946667	0	0	TCCATTTGCAAGGTGGGAACT	CCATTTGCAAGGTGGGAACC	CCTCCGTAGTTCTCTCATGCTGA	CCAAAACAACCACATGGTTGTTTTC
BICF2G630778539	35	21880643	A	G	2	0.98	0	0	0.983333	0	0	TCCTTAGTACCAGAAAAATGTGTCCA	TCCTTAGTACCAGAAAAATGTGTCCG	GTTTTCTGATTTTCCTCTAGTGTCTCTTCCT	GTCATAACACTTTTATGGCTCTTCCTT
BICF2G630779823	35	23606240	A	G	2	1	0	0	0.966667	0	0	AACAGGAAGATCACCCAATGGT	ACAGGAAGATCACCCAATGGC	CCCTGCTTCTTGAGTCCTCTGA	GGAAAGGGTGAATAACAGGAACA
BICF2P1163317	36	29757924	A	T	1	1	0	0	0.973333	0	0	CTCCACCAGACACTGCGATATATATT	CTCCACCAGACACTGCGATATATATA	GCTGCTTTCGGTCGCTCA	CTACGAGATGATACATGGCAGC
BICF2S23344205	37	943096	A	C	1	1	0	0	0.97	0	0	TGCACCCAAGTGTAACCCG	TTGCACCCAAGTGTAACCCT	TTCCAAGGAGTTGCAAGTGCG	CTTCCTTGCACATCACCTGTC
BICF2G630126293	37	6384447	A	G	1	1	0	0	0.973333	0.231333	0	CATGAAGGGCACATGGTGG	TCATGAAGGGCACATGGTGA	GTCTCCGAGCAAAGTGTAATTTGATGAA	CATGTTTAGTCTTAGCAAACAGGGA
BICF2G630128194	37	10737257	A	G	1	1	0	0	0.983333	0	0	TCCCCTAACCTTTTTATACAGCTGG	ATTCCCCTAACCTTTTTATACAGCTGA	TGCCCCAAAGCTGCCTCTA	CGAACCTGAGAAAACTATCCTCAT
BICF2S2305942	37	18134408	A	C	1	1	0	0	0.993333	0.0166667	0	GCTGGCGTTGATGCAGTT	GCTGGCGTTGATGCAGTG	ATGAAGCTGTCTCCCGCCT	GCCAAAAATAACCATGCTTTTGAGT
BICF2S23033793	37	18935566	A	G	1	1	0	0	0.976667	0.0333333	0	GAATCTGTTGTTTGTTTCACATGGGA	ATCTGTTGTTTGTTTCACATGGGG	TGCTCATAGAGCAAAGGTTAAAGGAAGT	CCTATTCCCCAAAATGATCAAACCA
G1502f43S50	38	3258687	A	G	2	1	0	0	0.95	0.333	0	TCACATCTGGCCTGATTCACA	TCACATCTGGCCTGATTCACG	ACTCCAGTGTCCACACAGCA	GAACCACTCCCTGTGGTCT
BICF2P363248	38	7272383	A	G	1	1	0	0	1	0.0333333	0	TGTCCTGGCTGTCCTGGTA	GTCCTGGCTGTCCTGGTG	CAAAAGAGGAGAGAGGTGTCCTCA	GTCATTTGCCTCTTCTCAATCTCT
Mean Panel 1						0.992143	0.00595238	0	0.980595	0.0614484	0
Standard Dev.						0.0546637	0.0545545	0	0.0169349	0.116236	0
Mean Panel 2-3						0.981915	0.00797872	0	0.962518	0.0158511	0
Standard Dev.						0.0882357	0.0574097	0	0.0932151	0.0583731	0
Fox (Vulpes vulpes)						0.9	0.005	0	-	-	-
Golden jackal (Canis aureus)						0.97	0.01	0	-	-	-
SNPs that did not perform succesfully during the Fluidigm test are highlighted in bold font.
1. Harmoinen, J. et al. Reliable wolf-dog hybrid detection in Europe using a reduced SNP panel developed for non-invasively collected samples. BMC Genomics 22, 473 (2021).

## Sheet: Table S6
Table S6. Average membership proportions Qi with 90% confidence intervals (CI) for canids (jackals, dogs and Dinaric, Iberian and Italian wolves) in their original sampling groups (in bold) and individual membership proportions qi for the 33 additional canids (n = 10 Italian and n = 9 Dinaric wolves, n = 4 Italian wolf x dog, n = 4 Dinaric wolf x dog, n = 4 Iberian wolf x dog, and n = 2 jackal x …
	Populations	N	192 SNPs
			QJ (90% CI)	QD (90% CI)	QWDIN (90% CI)	QWIB (90% CI)	QWIT (90% CI)
	Jackals	21	0.999 (0.994-1.000)	0.000 (0.000-0.001)	0.000 (0.000-0.001)	0.000 (0.000-0.002)	0.000 (0.000-0.001)
	Domestic dogs	52	0.001 (0.000-0.007)	0.996 (0.977-1.000)	0.001 (0.000-0.005)	0.001 (0.000-0.008)	0.001 (0.000-0.004)
	Dinaric wolves	30	0.000 (0.000-0.003)	0.000 (0.000-0.002)	0.994 (0.972-1.000)	0.003 (0.000-0.018)	0.002 (0.000-0.009)
	Iberian wolves	25	0.000 (0.000-0.002)	0.000 (0.000-0.001)	0.001 (0.000-0.005)	0.998 (0.988-1.000)	0.000 (0.000-0.002)
	Italian wolves	30	0.000 (0.000-0.001)	0.000 (0.000-0.001)	0.000 (0.000-0.001)	0.000 (0.000-0.002)	0.999 (0.993-1.000)
	Hy-JD1		0.744 (0.687-0.797)	0.251 (0.199-0.305)	0.002 (0.000-0.009)	0.002 (0.000-0.015)	0.001 (0.000-0.004)
	Hy-JD2		0.486 (0.420-0.550)	0.508 (0.445-0.571)	0.003 (0.000-0.015)	0.002 (0.000-0.014)	0.001 (0.000-0.003)
	Hy-DIN1		0.002 (0.000-0.011)	0.157 (0.111-0.207)	0.833 (0.766-0.885)	0.007 (0.000-0.056)	0.001 (0.000-0.003)
	Hy-DIN2		0.001 (0.000-0.002)	0.191 (0.137-0.247)	0.743 (0.583-0.840)	0.065 (0.000-0.238)	0.001 (0.000-0.006)
	Hy-DIN3		0.001 (0.000-0.002)	0.184 (0.131-0.240)	0.770 (0.626-0.851)	0.044 (0.000-0.200)	0.002 (0.000-0.014)
	Hy-DIN4		0.001 (0.000-0.006)	0.148 (0.103-0.198)	0.847 (0.793-0.895)	0.003 (0.000-0.016)	0.001 (0.000-0.004)
	Hy-IB1		0.001 (0.000-0.002)	0.532 (0.464-0.601)	0.001 (0.000-0.005)	0.465 (0.395-0.534)	0.001 (0.000-0.006)
	Hy-IB2		0.018 (0.000-0.116)	0.511 (0.440-0.582)	0.011 (0.000-0.086)	0.457 (0.348-0.541)	0.003 (0.000-0.015)
	Hy-IB3		0.001 (0.000-0.006)	0.518 (0.449-0.587)	0.002 (0.000-0.008)	0.477 (0.405-0.548)	0.001 (0.000-0.006)
	Hy-IB4		0.004 (0.000-0.031)	0.304 (0.242-0.368)	0.006 (0.000-0.035)	0.682 (0.605-0.749)	0.004 (0.000-0.034)
	Hy-IT1		0.001 (0.000-0.004)	0.552 (0.491-0.613)	0.002 (0.000-0.011)	0.004 (0.000-0.030)	0.441 (0.376-0.503)
	Hy-IT2		0.004 (0.000-0.027)	0.233 (0.174-0.291)	0.028 (0.000-0.140)	0.004 (0.000-0.031)	0.731 (0.648-0.794)
	Hy-IT3		0.002 (0.000-0.012)	0.328 (0.267-0.388)	0.009 (0.000-0.070)	0.014 (0.000-0.091)	0.647 (0.574-0.709)
	Hy-IT4		0.001 (0.000-0.004)	0.188 (0.143-0.236)	0.002 (0.000-0.013)	0.004 (0.000-0.027)	0.805 (0.753-0.851)
	WDIN1		0.001 (0.000-0.005)	0.000 (0.000-0.001)	0.997 (0.979-1.000)	0.001 (0.000-0.007)	0.001 (0.000-0.006)
	WDIN2		0.003 (0.000-0.027)	0.000 (0.000-0.001)	0.994 (0.963-1.000)	0.001 (0.000-0.005)	0.001 (0.000-0.007)
	WDIN3		0.000 (0.000-0.002)	0.000 (0.000-0.001)	0.998 (0.991-1.000)	0.001 (0.000-0.004)	0.000 (0.000-0.001)
	WDIN4		0.000 (0.000-0.002)	0.000 (0.000-0.001)	0.997 (0.981-1.000)	0.002 (0.000-0.009)	0.001 (0.000-0.004)
	WDIN5		0.000 (0.000-0.002)	0.000 (0.000-0.001)	0.998 (0.987-1.000)	0.001 (0.000-0.007)	0.000 (0.000-0.002)
	WDIN6		0.001 (0.000-0.003)	0.000 (0.000-0.001)	0.997 (0.982-1.000)	0.002 (0.000-0.009)	0.000 (0.000-0.002)
	WDIN7		0.001 (0.000-0.003)	0.000 (0.000-0.001)	0.996 (0.977-1.000)	0.003 (0.000-0.016)	0.000 (0.000-0.002)
	WDIN8		0.003 (0.000-0.018)	0.001 (0.000-0.008)	0.992 (0.958-1.000)	0.002 (0.000-0.012)	0.002 (0.000-0.012)
	WDIN9		0.000 (0.000-0.002)	0.000 (0.000-0.001)	0.998 (0.990-1.000)	0.001 (0.000-0.004)	0.000 (0.000-0.001)
	WIT1		0.000 (0.000-0.001)	0.000 (0.000-0.001)	0.000 (0.000-0.001)	0.000 (0.000-0.002)	0.999 (0.995-1.000)
	WIT2		0.000 (0.000-0.001)	0.000 (0.000-0.001)	0.000 (0.000-0.001)	0.000 (0.000-0.002)	0.999 (0.994-1.000)
	WIT3		0.000 (0.000-0.001)	0.000 (0.000-0.001)	0.000 (0.000-0.001)	0.000 (0.000-0.002)	0.999 (0.995-1.000)
	WIT4		0.000 (0.000-0.001)	0.000 (0.000-0.001)	0.000 (0.000-0.001)	0.000 (0.000-0.002)	0.999 (0.994-1.000)
	WIT5		0.000 (0.000-0.001)	0.000 (0.000-0.001)	0.000 (0.000-0.002)	0.001 (0.000-0.003)	0.999 (0.992-1.000)
	WIT6		0.000 (0.000-0.001)	0.000 (0.000-0.001)	0.000 (0.000-0.001)	0.000 (0.000-0.002)	0.999 (0.994-1.000)
	WIT7		0.000 (0.000-0.001)	0.000 (0.000-0.001)	0.000 (0.000-0.001)	0.000 (0.000-0.002)	0.999 (0.994-1.000)
	WIT8		0.000 (0.000-0.001)	0.000 (0.000-0.001)	0.000 (0.000-0.001)	0.000 (0.000-0.002)	0.999 (0.994-1.000)
	WIT9		0.000 (0.000-0.001)	0.000 (0.000-0.001)	0.000 (0.000-0.001)	0.000 (0.000-0.002)	0.999 (0.995-1.000)
	WIT10		0.000 (0.000-0.001)	0.000 (0.000-0.001)	0.000 (0.000-0.001)	0.000 (0.000-0.002)	0.999 (0.994-1.000)
1. Pritchard, J. K., Stephens, M. & Donnelly, P. Inference of population structure using multilocus genotype data. Genetics 155, 945-959 (2000).
2. Jakobsson, M. & Rosenberg, N. A. CLUMPP: a cluster matching and permutation program for dealing with label switching and multimodality in analysis of population structure. Bioinformatics 23, 1801-1806 (2007).

## Sheet: Table S7
Table S7. Average membership proportions Qi for canids in their original sampling groups (in bold) estimated from the Maximum-Likelihood assignment analyses performed in ADMIXTURE 1.231 using 192 SNPs and default parameter settings, assuming K = 5 clusters.
Populations	N	192 SNPs
		QJ	QD	QWDIN	QWIB	QWIT
Jackals	21	1.000	0	0	0	0
Domestic dogs	52	0.009	0.976	0.005	0.005	0.006
Dinaric wolves	30	0.001	0.002	0.983	0.006	0.007
Iberian wolves	25	0.001	0	0.008	0.99	0.001
Italian wolves	30	0	0	0	0	1
1. Alexander, D. H., Novembre, J. & Lange, K. Fast model-based estimation of ancestry in unrelated individuals. Genome Res. 19, 1655-1664 (2009).

## Sheet: Table S8
Table S8. Average membership proportions Qi for canids in their original sampling groups (in bold) estimated from the Maximum-Likelihood assignment analyses performed in ADMIXTURE 1.231 with default parameter settings and assuming K = 5 clusters. Data comprise the 192-SNP genotypes of the parental populations (jackals, dogs, and Dinaric, Iberian and Italian wolves), their first-generation hybrids…
Groups	Populations	N	192 SNPs
			QJ	QD	QWDIN	QWIB	QWIT
PARENTALS	Jackals	21	1	0	0	0	0
	Domestic dogs	52	0.01	0.973	0.005	0.005	0.006
	Dinaric wolves	30	0.002	0.002	0.98	0.009	0.008
	Iberian wolves	25	0.001	0	0.01	0.989	0.001
	Italian wolves	30	0	0.001	0	0	0.999
SIMULATED F1	D-WIT	10	0.007	0.484	0.003	0.011	0.495
	J-WIT	10	0.503	0	0	0	0.497
	WIT-WDIN	10	0	0	0.486	0.006	0.508
	WIT-WIB	10	0	0	0.016	0.494	0.49
	D-WDIN	10	0.004	0.492	0.47	0.018	0.016
	J-WDIN	10	0.495	0	0.503	0	0.002
	WDIN-WIB	10	0.003	0	0.502	0.492	0.003
	D-WIB	10	0.018	0.474	0.033	0.461	0.014
	J-WIB	10	0.508	0	0.008	0.485	0
	D-J	10	0.497	0.484	0.005	0.01	0.003
SIMULATED BC1	D-WIT-WIT	10	0	0.225	0.019	0.006	0.75
	J-WIT-WIT	10	0.212	0.02	0	0.002	0.766
	J-WIT-J	10	0.765	0.001	0	0	0.234
	WIT-WDIN	10	0	0	0.227	0.004	0.769
	WIT-WDIN	10	0	0	0.754	0.005	0.242
	WIT-WIB-WIT	10	0	0	0.037	0.218	0.745
	WIT-WIB-WIB	10	0	0	0.048	0.692	0.259
	D-WDIN-WDIN	10	0.007	0.244	0.708	0.02	0.02
	J-WDIN-WDIN	10	0.242	0	0.745	0.006	0.007
	J-WDIN-J	10	0.742	0	0.258	0	0
	WDIN-WIB-WDIN	10	0.003	0	0.727	0.26	0.009
	WDIN-WIB-WIB	10	0	0	0.196	0.795	0.008
	D-WIB-WIB	10	0.002	0.239	0.01	0.729	0.019
	J-WIB-WIB	10	0.235	0	0	0.765	0
	J-WIB-J	10	0.745	0	0.003	0.252	0
	D-J-J	10	0.752	0.244	0	0	0.003
1. Alexander, D. H., Novembre, J. & Lange, K. Fast model-based estimation of ancestry in unrelated individuals. Genome Res. 19, 1655-1664 (2009).

## Sheet: Table S9
Table S9. Average membership proportions Qi for canids (jackals, dogs, and Dinaric, Iberian and Italian wolves) in their original sampling groups (in bold) with 90% confidence intervals (CI) estimated from the Bayesian assignment analyses performed in STRUCTURE 2.3.41 using the 178 SNPs that performed succesfully in the Fluidigm test. Assignments were performed assuming K = 5 clusters and using t…
Populations	N	178 SNPs
		QJ (90% CI)	QD (90% CI)	QWDIN (90% CI)	QWIB (90% CI)	QWIT (90% CI)
Jackals	21	0.999 (0.994-1.000)	0.000 (0.000-0.001)	0.000 (0.000-0.002)	0.000 (0.000-0.0019)	0.000 (0.000-0.001)
Domestic dogs	52	0.001 (0.000-0.007)	0.996 (0.976-1.000)	0.001 (0.000-0.008)	0.001 (0.000-0.0059)	0.001 (0.000-0.005)
Dinaric wolves	30	0.001 (0.000-0.003)	0.000 (0.000-0.002)	0.995 (0.976-1.000)	0.002 (0.000-0.0139)	0.001 (0.000-0.006)
Iberian wolves	25	0.000 (0.000-0.003)	0.000 (0.000-0.001)	0.002 (0.000-0.010)	0.997 (0.983-1.0009)	0.000 (0.000-0.001)
Italian wolves	30	0.000 (0.000-0.001)	0.000 (0.000-0.001)	0.000 (0.000-0.003)	0.000 (0.000-0.0019)	0.999 (0.993-1.000)
1. Pritchard, J. K., Stephens, M. & Donnelly, P. Inference of population structure using multilocus genotype data. Genetics 155, 945-959 (2000).
2. Jakobsson, M. & Rosenberg, N. A. CLUMPP: a cluster matching and permutation program for dealing with label switching and multimodality in analysis of population structure. Bioinformatics 23, 1801-1806 (2007).

## Sheet: Table S10
Table S10. Average membership proportions Qi in the original sampling groups (in bold) with 90% confidence intervals (CI) for canids and their first two generations of simulated hybrids, estimated from the Bayesian assignment analyses performed in STRUCTURE 2.3.41, assuming K = 5 clusters and using the “Admixture” and “Independent allele frequencies” models as parameter settings. Data comprise th…
Groups	Populations	N	178 SNPs
			QJ (90% CI)		QD (90% CI)		QWDIN (90% CI)		QWIB (90% CI)		QWIT (90% CI)
PARENTALS	Jackals	21	0.998	(0.988-1.000)	0	(0.000-0.002)	0.001	(0.000-0.004)	0.001	(0.000-0.004)	0	(0.000-0.003)
	Domestic dogs	52	0.003	(0.000-0.015)	0.991	(0.963-1.000)	0.002	(0.000-0.014)	0.002	(0.000-0.014)	0.002	(0.000-0.014)
	Dinaric wolves	30	0.002	(0.000-0.010)	0.001	(0.000-0.004)	0.989	(0.955-1.000)	0.005	(0.000-0.028)	0.004	(0.000-0.015)
	Iberian wolves	25	0.001	(0.000-0.008)	0	(0.000-0.003)	0.003	(0.000-0.017)	0.995	(0.972-1.000)	0.001	(0.000-0.006)
	Italian wolves	30	0	(0.000-0.003)	0	(0.000-0.003)	0.001	(0.000-0.004)	0.001	(0.000-0.004)	0.998	(0.988-1.000)
SIMULATED F1	D-WIT	10	0.003	(0.000-0.018)	0.491	(0.429-0.555)	0.005	(0.000-0.032)	0.007	(0.000-0.029)	0.494	(0.426-0.559)
	J-WIT	10	0.503	(0.426-0.580)	0	(0.000-0.003)	0.002	(0.000-0.014)	0.002	(0.000-0.011)	0.492	(0.416-0.569)
	WIT-WDIN	10	0.002	(0.000-0.012)	0.001	(0.000-0.004)	0.486	(0.392-0.579)	0.005	(0.000-0.030)	0.507	(0.416-0.597)
	WIT-WIB	10	0.001	(0.000-0.007)	0	(0.000-0.003)	0.007	(0.000-0.044)	0.5	(0.412-0.586)	0.491	(0.408-0.575)
	D-WDIN	10	0.004	(0.000-0.023)	0.5	(0.434-0.567)	0.482	(0.393-0.558)	0.009	(0.000-0.051)	0.006	(0.000-0.034)
	J-WDIN	10	0.504	(0.402-0.606)	0	(0.000-0.002)	0.491	(0.387-0.595)	0.003	(0.000-0.019)	0.001	(0.000-0.007)
	WDIN-WIB	10	0.002	(0.000-0.011)	0	(0.000-0.003)	0.489	(0.344-0.635)	0.508	(0.362-0.651)	0.002	(0.000-0.012)
	D-WIB	10	0.005	(0.000-0.035)	0.489	(0.424-0.554)	0.017	(0.000-0.092)	0.484	(0.380-0.562)	0.006	(0.000-0.030)
	J-WIB	10	0.509	(0.409-0.608)	0	(0.000-0.003)	0.003	(0.000-0.018)	0.486	(0.386-0.587)	0.001	(0.000-0.007)
	D-J	10	0.501	(0.433-0.566)	0.49	(0.428-0.553)	0.004	(0.000-0.025)	0.003	(0.000-0.022)	0.002	(0.000-0.014)
SIMULATED BC1	D-WIT-WIT	10	0.002	(0.000-0.015)	0.223	(0.173-0.276)	0.006	(0.000-0.037)	0.005	(0.000-0.030)	0.764	(0.705-0.817)
	J-WIT-WIT	10	0.227	(0.163-0.295)	0.001	(0.000-0.004)	0.002	(0.000-0.013)	0.002	(0.000-0.009)	0.769	(0.701-0.833)
	J-WIT-J	10	0.762	(0.694-0.826)	0	(0.000-0.003)	0.002	(0.000-0.015)	0.002	(0.000-0.011)	0.233	(0.170-0.301)
	WIT-WDIN	10	0.002	(0.000-0.015)	0.001	(0.000-0.004)	0.216	(0.124-0.300)	0.008	(0.000-0.055)	0.774	(0.695-0.847)
	WITA-WDIN	10	0.001	(0.000-0.008)	0.001	(0.000-0.004)	0.767	(0.680-0.846)	0.005	(0.000-0.029)	0.227	(0.150-0.309)
	WIT-WIB-WIT	10	0.001	(0.000-0.009)	0	(0.000-0.003)	0.022	(0.000-0.108)	0.219	(0.110-0.309)	0.757	(0.680-0.828)
	WIT-WIB-WIB	10	0.002	(0.000-0.009)	0	(0.000-0.003)	0.02	(0.000-0.083)	0.713	(0.619-0.797)	0.265	(0.190-0.344)
	D-WDIN-WDIN	10	0.003	(0.000-0.019)	0.244	(0.190-0.302)	0.74	(0.666-0.802)	0.006	(0.000-0.040)	0.007	(0.000-0.035)
	J-WDIN-WDIN	10	0.244	(0.157-0.339)	0	(0.000-0.003)	0.749	(0.651-0.838)	0.004	(0.000-0.026)	0.002	(0.000-0.013)
	J-WDIN-J	10	0.76	(0.669-0.843)	0	(0.000-0.003)	0.236	(0.151-0.327)	0.003	(0.000-0.017)	0.001	(0.000-0.008)
	WDIN-WIB-WDIN	10	0.002	(0.000-0.012)	0.001	(0.000-0.003)	0.726	(0.582-0.859)	0.269	(0.136-0.412)	0.003	(0.000-0.017)
	WDIN-WIB-WIB	10	0.002	(0.000-0.011)	0.001	(0.000-0.003)	0.138	(0.036-0.273)	0.852	(0.723-0.953)	0.008	(0.000-0.033)
	D-WIB-WIB	10	0.003	(0.000-0.018)	0.244	(0.191-0.301)	0.007	(0.000-0.038)	0.74	(0.669-0.800)	0.006	(0.000-0.037)
	J-WIB-WIB	10	0.224	(0.140-0.315)	0	(0.000-0.002)	0.003	(0.000-0.017)	0.772	(0.679-0.856)	0.001	(0.000-0.007)
	J-WIB-J	10	0.762	(0.674-0.843)	0	(0.000-0.002)	0.003	(0.000-0.017)	0.234	(0.152-0.323)	0.001	(0.000-0.006)
	D-J-J	10	0.757	(0.702-0.808)	0.238	(0.188-0.290)	0.002	(0.000-0.012)	0.002	(0.000-0.011)	0.002	(0.000-0.009)
1. Pritchard, J. K., Stephens, M. & Donnelly, P. Inference of population structure using multilocus genotype data. Genetics 155, 945-959 (2000).
2. Jakobsson, M. & Rosenberg, N. A. CLUMPP: a cluster matching and permutation program for dealing with label switching and multimodality in analysis of population structure. Bioinformatics 23, 1801-1806 (2007).

[truncated: 9 more sheets: Table S11, Table S12, Table S13, Table S14, Table S15, Table S16, Table S17, Table S18, Table S19]
